# Supplementary material for: Technology enabled non-physician health workers extending telemedicine to rural homes to control hypertension and diabetes (TETRA): A pre-post demonstration project in Telangana, India
Source: PLoS One. 2019 Feb 19;14(2):e0211551. doi: 10.1371/journal.pone.0211551 (PMC6380577; doi:10.1371/journal.pone.0211551)
Supplement: S1 File — (XLSX) [file pone.0211551.s001.xlsx]

## Sheet: Hypertension(HTN) File
sex	age	edu_status	could_not_contact	refused	Administered_quest	Hypertension_category	Newly_detected_HTN	Not_on_Medication	On_Medication	Hypertension_absent	BP_Measured_on	Hypertension_firstday	Hypertension_secondday	firstBP1S	firstBP1d	firstBP2s	firstBP2d	firstBP3s	firstBP3d	firstAVGBPS	firstAVGBPD	SecondBP1S	SecondBP1d	SecondBP2s	SecondBP2d	SecondBP3s	SecondBP3d	SecondAVGBPS	SecondAVGBPD	thirdBP1S	thirdBP1d	thirdBP2s	thirdBP2d	thirdBP3s	thirdBP3d	thirdAVGBPS	Hypertensi	endlineBP1S	endlineBP1d	endlineBP2s	endlineBP2d	endlineBP3s	endlineBP3d	endlineAVGBPS	endlineAVGBPD	endline_visitdate	baseline_visitdate	total_visits	controlled_visits
1	57	1			1	1			1					150	100	155	110	147	102	151	106																	113	77	116	80	115	83	116	82			21	20
0	47	0			1	1			1					119	71	128	66	117	72	122	69																	122	96	134	85	127	83	130	84			20	14
1	28	1			1	1		1						129	94	127	94	124	88	126	91																	110	81	105	68	111	70	108	69			24	20
1	38	1			1					1	1			117	79	113	84	117	84	115	84																	117	79	113	84	117	84	115	84
0	35	0			1					1	1			135	85	127	88	126	83	126	86																	135	85	127	88	126	83	126	86
1	16	6
1	13	6
1	45	3			1	1			1					135	100	144	105	141	106	142	106																	178	101	155	92	151	84	153	88			18	3
0	42	0			1					1	1			119	79	109	72	111	78	110	75																	159	89	127	89	149	83	138	86
1	21	3		1
1	19	3
1	18	2
1	62	2			1					1	1			138	82	129	83	137	79	133	81																	138	82	129	83	137	79	133	81
1	42	3			1	1		1						146	90	135	88	121	100	128	94																	141	95	134	92	129	96	132	94			20	2
1	31	2		1
0	25	1		1
0	67	1			1	1			1					155	91	154	75	151	75	152	75																	166	92	156	79	158	82	157	80			18	12
1	43	3			1					1	1			116	67	138	71	115	74	126	72																	116	67	138	71	115	74	126	72
0	36	1		1
0	14	6
0	10	6
0	59	1		1
0	42	0		1
0	22	3			1					1	1			100	63	96	62	90	56	93	59																	100	63	96	62	90	56	93	59
1	19	1
0	61	0			1					1	1			134	83	132	82	137	82	134	82																	134	83	132	82	137	82	134	82
1	39	3			1	2				1	1			169	113	165	110	167	112	166	111																	147	94	145	84	138	83	142	84			21	3
0	30	3			1					1
0	12	6
0	9	6
1	71	0		1
0	65	0			1	1			1					129	85	140	85	120	81	130	83																	125	81	122	82	104	68	113	75			18	13
0	39	3	1
1	16	6
1	40	0			1		1			1	1	1	1	155	112	146	98	136	104	141	101	147	106	144	98	138	102	140	100	139	98	136	91	132	97	134	94	129	95	132	91	123	92	128	92			21	7
0	38	0			1					1	1			98	65	93	63	90	53	92	58																	98	65	93	63	90	53	92	58
0	16	1
0	12	6
0	52	0			1		1			1	1	1	1	119	80	181	94	168	94	174	94	138	86	156	92	157	88	156	90	145	92	149	91	150	89	149	90	110	86	118	82	121	83	120	82			23	11
1	33	3			1					1	1			116	76	107	65	111	71	109	68																	154	77	138	76	134	74	136	75
1	24	3			1					1	1			86	63	79	51	79	53	79	52																	86	63	79	51	79	53	79	52
1	59	0			1	1			1					154	114	161	116	146	124	154	120																	128	80	123	80	114	75	118	78			18	14
0	55	0			1	1			1					150	100	150	78	157	91	154	84																	150	95	162	84	152	80	157	82			21	9
1	37	4		1
1	35	4			1					1	1			93	67	99	69	109	88	104	78																	93	67	99	69	109	88	104	78
0	82	0			1	1			1					163	104	142	94	175	140	158	117																	160	79	129	89	150	100	140	94			2
1	40	3			1					1	1			93	67	99	69	109	88	104	78																	93	67	99	69	109	88	104	78
0	32	3			1					1	1			142	99	133	90	114	86	124	88																	117	69	109	75	99	69	104	72
0	15	1
0	12	1
1	49	0			1		1			1	1	1	1	158	101	145	95	140	89	142	92	149	100	140	94	136	92	138	93	147	105	140	96	137	91	138	94	123	85	113	78	113	84	113	81			21	12
0	40	0			1					1	1			109	78	109	78	108	75	108	76																	109	78	109	78	108	75	108	76
1	31	3			1					1	1			121	80	120	84	116	82	118	83																	121	80	120	84	116	82	118	83
1	17	3
1	27	1			1		1			1	1	1	1	152	96	154	95	136	96	145	96	146	96	146	98	136	97	140	98	151	98	146	99	135	96	140	98	102	79	104	78	123	77	114	78			21	14
0	21	1			1					1	1			138	119	96	64	104	66	100	65																	138	119	96	64	104	66	100	65
1	18	1
1	49	2			1	2				1	1			171	118	199	126	167	88	183	107																	154	115	147	92	136	95	142	94			17	3
0	43	3			1					1	1			128	77	120	78	128	80	124	79																	128	77	120	78	128	80	124	79
0	23	1		1
1	19	1
0	17	1
1	45	0		1
0	41	0			1					1	1			144	89	126	87	130	87	128	87																	127	87	118	80	120	81	119	80
0	20	1			1					1	1			93	60	82	54	79	54	80	54																	93	60	82	54	79	54	80	54
1	18	1
0	16	1
1	72	0			1					1	1			135	79	137	78	136	74	136	76																	124	88	115	90	114	88	114	89
0	59	0			1	1			1					143	79	130	69	125	71	128	70																	102	59	103	59	107	59	105	59			16	11
0	43	0			1					1	1			132	84	124	83	116	73	120	78																	111	75	105	75	91	74	98	74
0	22	3			1					1	1			90	62	91	56	80	56	86	56																	90	62	91	56	80	56	86	56
1	20	2			1					1	1			106	60	109	54	95	60	102	57																	106	60	109	54	95	60	102	57
0	15	2
1	42	2			1					1	1	1	1	124	94	118	93	116	89	117	91	122	88	117	86	114	82	116	84									121	82	116	79	112	74	114	76
0	35	3		1
1	15	1
0	14	1
1	59	0		1
0	52	0			1					1	1			131	84	117	88	115	84	116	86																	139	86	128	107	125	71	126	89
1	32	3			1					1	1			96	58	88	57	93	61	90	59																	96	58	88	57	93	61	90	59
1	26	2			1					1	1			119	85	121	79	113	76	117	78																	119	85	121	79	113	76	117	78
1	25	1		1
1	49	2		1
0	43	3			1					1	1			107	75	105	73	110	73	108	73																	107	75	105	73	110	73	108	73
1	24	1		1
0	22	1			1					1	1			89	62	96	64	90	69	93	66																	89	62	96	64	90	69	93	66
1	21	1			1					1	1			100	73	90	70	100	58	95	64																	100	73	90	70	100	58	95	64
0	49	1			1	1			1					167	116	162	103	164	108	163	106																	173	131	174	85	170	84	172	84			23	2
1	31	1			1					1	1			127	88	126	88	122	85	124	86																	180	84	167	98	159	84	163	91
1	29	1			1					1	1			141	79	135	81	135	76	135	78																	141	79	135	81	135	76	135	78
1	25	3			1					1	1			109	75	119	79	97	64	108	72																	109	75	119	79	97	64	108	72
1	65	1			1	1			1					150	123	166	109	148	107	157	108																	218	106	197	119	174	117	186	118			21	3
0	61	0			1	1		1						117	100	168	149	145	95	156	122																	147	98	153	82	138	85	146	84			22	6
1	35	3			1					1	1			100	68	103	76	94	66	98	71																	100	68	103	76	94	66	98	71
1	31	3			1					1	1			119	78	115	78	122	82	118	80																	119	78	115	78	122	82	118	80
1	26	3		1
0	24	3		1
1	65	2			1	1			1					161	106	158	96	157	98	158	97																	130	80	132	77	140	77	136	77			12	2
0	51	2			1	1			1					150	108	152	125	135	106	144	116																	174	102	153	108	156	104	154	106			12	4
0	57	2		1
1	26	1		1
1	25	3			1					1	1			99	75	110	72	105	68	108	70																	99	75	110	72	105	68	108	70
0	23	3		1
0	22	1		1
1	38	1			1					1	1			110	79	109	79	108	77	108	78																	110	79	109	79	108	77	108	78
0	31	3			1					1	1			98	67	96	65	93	62	94	64																	98	67	96	65	93	62	94	64
0	65	1			1	1			1					133	86	146	92	137	77	142	84																											1
0	41	1			1	1			1					139	86	130	85	133	84	132	84																	141	102	132	70	96	71	114	70			19	16
1	18	1
0	11	6
1	60	3		1
0	55	1			1	1			1					112	72	178	129	174	125	176	127																	112	72	178	129	174	125	176	127			1
1	32	2		1
1	29	2			1					1	1			119	87	127	84	119	87	123	86																	119	87	127	84	119	87	123	86
1	28	3		1
0	67	0		1										147	84	116	81	124	72	120	76																	109	68	109	69	117	72	113	70
1	34	3		1
0	31	3			1					1	1			129	79	121	77	117	77	119	77																	129	79	121	77	117	77	119	77
1	9	6
1	49	3			1	1			1					140	108	173	100	183	94	178	97																	182	107	180	109	188	107	184	108			2
0	45	3			1	1			1					111	65	107	66	108	63	108	64																	125	73	125	73	123	72	124	72			2	1
0	21	1			1					1	1			93	65	107	61	99	62	103	62																	93	65	107	61	99	62	103	62
1	20	1		1
0	51	3			1	1			1					122	89	122	79	137	80	130	80																	154	108	145	88	155	117	150	102			20	14
1	34	4		1
1	33	3			1					1	1			137	87	128	81	126	81	127	81																	137	87	128	81	126	81	127	81
0	32	3		1
1	27	3			1					1	1			135	84	131	89	129	83	130	86																	135	84	131	89	129	83	130	86
1	25	3			1					1	1			126	81	129	82	120	68	124	75																	126	81	129	82	120	68	124	75
1	23	3			1					1	1			126	86	103	87	122	85	112	86																	126	86	103	87	122	85	112	86
1	69	0			1	1		1						157	103	171	95	176	100	174	98																	139	91	148	101	139	84	144	92			18	1
0	62	0			1					1	1			140	90	131	81	138	83	134	82																	151	96	156	85	147	88	152	86
1	36	3			1					1	1			131	84	126	92	122	79	124	86																	131	84	126	92	122	79	124	86
1	28	3			1					1	1			115	81	120	68	120	72	120	70																	115	81	120	68	120	72	120	70
1	42	3		1
1	20	1			1					1	1			121	80	107	68	104	69	106	68																	121	80	107	68	104	69	106	68
1	17	1
0	12	6
0	57	0			1					1	1			154	89	127	78	113	84	120	81																	154	89	127	78	113	84	120	81
1	32	3			1					1	1			138	92	126	87	126	77	126	82																	138	92	126	87	126	77	126	82
1	34	3		1
1	42	3	1
0	37	2			1					1	1			118	72	116	65	101	63	108	64																	118	72	116	65	101	63	108	64
0	17	1
0	15	1
0	12	1
0	57	0			1					1	1			101	76	105	75	102	61	104	68																	148	98	145	101	151	102	148	102
1	27	1			1					1	1			149	88	141	85	136	86	138	86																	101	69	120	82	106	84	113	83
0	37	0		1
1	16	1
1	14	6
1	12	6
0	30	1		1
0	41	0			1	1			1					134	84	134	77	131	75	132	76																	119	103	113	76	116	77	114	76			19	13
0	19	3
1	16	3
0	65	0			1					1	1			131	81	128	92	135	81	132	86																	131	81	128	92	135	81	132	86
0	35	4			1					1	1			109	64	87	60	96	59	92	60																	109	64	87	60	96	59	92	60
0	66	0			1	1			1					120	81	123	80	136	74	130	77																	128	86	120	78	117	75	118	76			18	10
1	45	3			1					1	1	1	1	146	90	135	88	121	100	128	94	140	86	130	86	123	88	127	87	141	90	131	88	124	89	127	88	155	121	157	93	151	100	154	96
0	42	1			1		1			1	1	1	1	164	113	142	101	154	99	148	100	149	102	138	92	143	92	140	92	149	101	136	92	145	96	141	94	138	94	146	91	138	90	142	90			23	4
1	22	3			1					1	1	1	1	101	70	132	108	125	101	128	104	102	70	112	84	110	82	111	83	103	70	107	80	103	79	105	79	103	71	98	70	88	72	93	71
0	19	1
1	40	3			1					1	1	1	1	146	90	135	88	121	100	128	94	133	91	125	86	116	88	120	87	129	91	129	87	121	88	125	87	121	90	136	91	131	86	134	88
0	33	2			1					1	1	1	1	142	93	143	98	140	98	142	98	128	84	132	86	126	84	129	85	123	83	125	82	119	84	122	83	112	83	111	72	107	83	109	78
1	55	3			1					1	1	1	1	135	85	125	94	127	95	126	94	132	88	122	90	126	92	124	91	123	84	116	83	118	83	117	83	105	75	104	69	100	65	102	67
0	46	1			1					1
0	29	5			1					1	1			106	68	108	69	100	69	104	69																	106	68	108	69	100	69	104	69
1	25	3	1
1	23	3			1					1	1			114	73	108	77	113	78	110	78																	114	73	108	77	113	78	110	78
1	61	0			1					1	1			131	70	116	67	123	71	120	69																	131	70	116	67	123	71	120	69
1	35	3			1					1	1			116	83	117	82	103	78	110	80																	116	83	117	82	103	78	110	80
1	32	3			1					1	1			106	70	117	83	112	71	114	77																	106	70	117	83	112	71	114	77
1	30	3		1
0	61	0			1					1	1	1	1	172	135	153	82	141	79	147	80	148	105	134	77	128	76	130	76									123	75	114	72	114	72	114	72
1	29	3			1					1	1			138	93	129	82	111	76	120	79																	138	93	129	82	111	76	120	79
1	27	3			1					1	1			110	71	119	82	106	76	112	79																	110	71	119	82	106	76	112	79
1	46	3			1					1	1	1	1	140	96	138	95	146	94	142	94	140	94	134	90	136	88	135	89									140	91	130	86	127	82	128	84
0	40	0		1
1	25	3			1					1	1			110	71	96	75	115	54	106	64																	110	71	96	75	115	54	106	64
1	23	1			1					1	1			119	78	113	69	111	70	112	70																	119	78	113	69	111	70	112	70
1	10	6
1	47	3			1					1	1	1	1	142	115	155	111	140	100	148	106	134	100	138	100	129	90	134	95									126	85	120	88	118	80	119	84
0	41	0			1					1	1			143	110	123	92	122	85	122	88																	136	88	131	85	122	88	126	86
0	21	3			1					1	1			100	65	137	121	89	56	113	88																	100	65	137	121	89	56	113	88
0	18	3
1	42	4			1					1	1	1	1	143	98	136	92	138	98	137	95	127	90	126	87	122	90	124	88	121	86	119	85	117	86	118	86	109	78	107	81	105	79	106	80
0	32	3			1					1
0	15	1
0	12	1
0	55	0			1	1			1					112	80	112	74	111	76	112	75																	115	79	110	77	102	68	106	72			17	10
1	32	3			1					1	1			131	80	117	83	100	80	108	82																	131	80	117	83	100	80	108	82
1	41	3		1
0	32	3		1
0	14	1
1	11	6
1	37	3			1	1			1					130	91	102	73	124	83	113	78																	136	76	125	70	121	73	123	72			16	9
0	30	3			1					1	1			97	69	102	72	103	73	102	72																	97	69	102	72	103	73	102	72
1	9	6
1	35	3		1
0	30	1		1
1	9	6
0	71	0			1					1	1			110	74	117	67	104	73	110	70																	134	81	133	76	124	76	128	76
1	42	2			1	2				1	1			187	125	175	121	166	114	170	118																	137	77	156	72	142	71	149	72			18	8
1	38	3			1	1			1					197	141	186	129	183	117	184	123																	154	102	146	95	143	102	144	98			22	1
0	32	1			1					1	1			91	60	96	65	94	54	95	60																	91	60	96	65	94	54	95	60
0	14	1
1	12	6
0	9	6
1	46	3		1
0	41	0			1					1	1			131	75	108	89	113	75	110	82																	131	75	108	89	113	75	110	82
0	21	2		1
0	19	1
1	18	1
1	69	0			1	1			1					125	83	122	85	139	96	130	90																	115	69	112	52	113	56	112	54			19	16
0	63	0			1		1			1	1	1	1	140	98	130	90	138	93	134	92	137	94	128	89	137	92	132	90	142	94	134	88	145	108	139	98	104	70	103	84	107	73	105	78			21	17
1	37	3		1
0	29	2			1					1	1			128	86	121	76	122	84	122	80																	128	86	121	76	122	84	122	80
0	9	6
0	57	0			1					1	1	1	1	126	88	120	99	124	92	122	96	130	83	122	92	125	86	123	89									134	78	123	84	126	81	124	82
1	21	1			1					1	1			117	78	121	86	100	73	110	80																	117	78	121	86	100	73	110	80
1	32	3			1					1	1	1	1	153	98	142	103	141	91	142	97	141	87	132	86	131	80	132	84	126	79	122	79	121	74	122	76	97	64	102	64	101	60	102	62
0	26	1			1					1	1			93	76	95	60	90	66	92	63																	93	76	95	60	90	66	92	63
0	55	3			1	1			1					178	77	152	95	166	80	159	88																	196	75	191	69	186	87	188	78			2
0	31	0			1					1	1			96	45	95	47	95	47	95	47																	96	45	95	47	95	47	95	47
1	48	1			1	2				1	1			170	108	179	121	187	117	183	119																	110	85	101	79	104	79	102	79			21	12
0	31	3			1					1	1			85	41	90	46	76	40	83	43																	85	41	90	46	76	40	83	43
0	11	6
1	55	3			1		1			1	1	1	1	136	94	139	99	138	96	138	98	140	96	128	98	136	96	132	97	130	92	125	93	133	92	129	93	158	101	152	94	146	100	149	97			22	7
1	28	3			1					1	1			130	80	120	75	111	74	116	74																	130	80	120	75	111	74	116	74
1	64	1			1	2				1	1			200	109	200	118	202	105	201	112																	163	90	147	81	130	81	138	81			22	11
0	57	1			1	1			1					142	81	126	88	133	80	130	84																	133	88	131	85	121	86	126	86			23	18
1	48	3			1	1			1					174	106	168	99	168	100	168	100																	139	86	143	84	133	78	138	81			20	15
0	39	3			1					1	1			105	77	101	75	88	72	94	74																	105	77	101	75	88	72	94	74
0	20	6			1					1	1			112	64	106	72	97	66	102	69																	112	64	106	72	97	66	102	69
1	24	1			1					1	1	1	1	128	91	124	92	118	89	121	90	119	82	111	82	110	80	110	80	120	84	115	83	108	73	112	78	121	86	123	87	104	59	114	73
1	49	1			1					1	1			144	87	122	81	118	88	120	84																	144	87	122	81	118	88	120	84
0	43	3			1					1	1			112	70	111	55	108	67	110	61																	112	70	111	55	108	67	110	61
0	36	3			1					1	1			117	84	109	76	116	81	112	78																	117	84	109	76	116	81	112	78
0	66	0			1	1			1					142	92	139	88	139	95	139	92																	130	81	123	80	127	76	125	78			18	14
1	55	3			1					1	1			136	91	137	89	130	85	134	87																	136	91	137	89	130	85	134	87
0	45	4			1					1	1			134	88	126	78	136	89	131	84																	134	88	126	78	136	89	131	84
1	23	3			1					1	1			131	81	128	88	127	84	128	86																	131	81	128	88	127	84	128	86
1	65	1			1	2				1	1			164	128	176	133	147	117	162	125																	138	95	163	87	145	86	154	86			26	11
0	59	0			1	1			1					178	89	168	91	170	86	169	88																	148	87	154	88	158	88	156	88			22	2
1	43	1			1					1	1			128	86	135	81	109	76	122	78																	128	86	135	81	109	76	122	78
0	32	3			1					1	1			114	76	119	77	108	66	114	72																	114	76	119	77	108	66	114	72
0	11	3
1	9	6
0	80	0	1
1	35	3			1					1	1	1	1	128	89	131	93	135	89	133	91	120	84	120	80	118	83	119	82	121	86	121	82	121	86	121	84	124	89	123	86	129	91	126	88
0	27	3			1					1	1			119	72	111	67	98	63	104	65																	119	72	111	67	98	63	104	65
1	65	2			1	1			1					134	91	137	94	135	94	136	94																	141	93	145	93	149	94	147	94			22	15
0	62	0			1					1	1			113	75	126	76	116	77	121	76																	136	77	124	87	126	83	125	85
1	42	3			1					1	1			104	72	101	75	101	81	101	78																	104	72	101	75	101	81	101	78
0	35	3			1					1	1			121	78	111	80	106	68	108	74																	121	78	111	80	106	68	108	74
0	15	6
1	12	6
1	62	3			1	1			1					156	82	159	80	148	82	154	81																	124	76	126	72	116	74	121	73			19	5
0	55	0			1	1			1					152	96	154	95	136	96	145	96																	161	103	142	85	146	88	144	86			19	1
1	31	3			1		1			1	1	1	1	152	97	139	108	139	100	139	104	143	94	134	96	134	92	134	94	142	95	135	94	134	90	134	92	134	84	129	88	120	80	124	84			22	12
1	37	3		1
0	32	3			1					1	1			141	99	144	86	128	86	136	86																	107	78	110	80	113	79	112	80
1	10	6
0	70	0			1	1			1					187	122	169	111	170	106	170	108																	139	93	131	86	139	81	135	84			21	8
1	41	0			1		1			1	1	1	1	175	111	153	96	158	95	156	96	148	95	138	81	139	80	139	81	154	99	145	87	146	87	146	87	145	92	149	87	136	85	142	86			20	8
0	38	0			1					1	1			93	64	99	79	89	64	94	72																	156	106	143	102	155	98	149	100
1	31	3			1					1	1			121	73	113	75	108	76	110	76																	121	73	113	75	108	76	110	76
1	20	2			1					1	1			114	78	118	78	101	69	110	74																	114	78	118	78	101	69	110	74
1	43	2			1	1			1					151	107	142	106	142	107	142	106																	161	118	147	103	159	117	153	110			22	8
0	35	0			1					1	1			116	81	116	83	118	81	117	82																	116	81	116	83	118	81	117	82
0	15	1
0	13	1
1	37	3			1		1			1	1	1	1	156	82	148	92	152	94	150	93	149	83	142	85	140	84	140	84	146	83	142	85	139	83	140	84	130	79	141	76	137	78	139	77			19	8
0	32	1			1					1	1			121	73	111	76	110	73	110	74																	121	73	111	76	110	73	110	74
1	10	6
1	35	0			1		1			1	1	1	1	167	107	167	103	165	107	166	105	160	102	158	96	157	97	158	96	153	98	149	94	149	93	149	94	112	78	116	74	118	66	117	70			5	1
0	30	3			1					1	1			155	91	132	81	133	83	132	82																	127	72	126	70	124	66	125	68
1	59	3			1	1			1					126	77	119	74	126	71	122	72																	136	85	126	77	131	80	128	78			16	7
0	52	1			1					1	1	1	1	125	83	122	85	139	96	130	90	124	86	126	78	135	84	130	81	134	87	127	78	142	89	134	83	128	82	127	86	141	84	134	85
1	69	0			1					1	1			142	80	124	87	143	86	134	86																	142	80	124	87	143	86	134	86
0	64	0			1	1			1					121	69	120	67	114	72	117	70																	135	80	136	71	125	71	130	71			19	9
1	44	3			1					1	1			123	81	111	75	108	73	110	74																	123	81	111	75	108	73	110	74
0	39	1			1					1	1			113	73	113	70	110	62	112	66																	113	73	113	70	110	62	112	66
0	20	1			1					1	1			106	58	101	64	99	52	100	58																	106	58	101	64	99	52	100	58
1	16	1
0	14	6
1	41	0			1		1			1	1	1	1	131	90	141	91	136	89	138	90	127	89	139	92	138	92	138	92	125	89	135	90	136	90	135	90	117	83	115	86	107	86	111	86			17	7
0	33	2		1
1	15	1
0	13	6
1	66	0		1
0	50	0			1					1	1			100	77	99	76	97	74	98	75																	100	77	99	76	97	74	98	75
1	29	3			1					1	1			117	85	116	86	115	85	116	86																	117	85	116	86	115	85	116	86
0	51	0			1	1			1					135	78	134	76	121	67	128	72																	114	83	101	70	96	65	98	68			19	14
0	27	3	1											72	54	116	81	93	60	104	70																	72	54	116	81	93	60	104	70
0	33	3			1					1	1			121	92	109	81	88	67	98	74																	121	92	109	81	88	67	98	74
0	81	0			1					1	1			96	55	98	55	126	81	112	68																	96	55	98	55	126	81	112	68
1	59	0		1
0	69	0			1		1			1	1	1	1	159	79	159	81	162	76	160	78	154	75	152	77	146	74	149	75	148	73	150	76	144	76	147	76											4	1
0	37	3			1	1			1					161	96	158	99	149	92	154	96																	147	108	137	87	132	79	134	83			17	11
1	42	3			1					1	1			120	87	134	90	112	81	123	86																	120	87	134	90	112	81	123	86
0	13	6
0	12	6
1	90	0		1
0	79	0			1	1			1					174	109	159	109	161	106	160	108																	125	82	119	75	120	78	120	76			21	14
1	56	1			1		1			1	1	1	1	174	109	159	109	161	106	160	108	166	108	154	108	150	104	152	106	153	97	143	94	140	93	142	94	106	72	106	69	120	84	113	76			19	10
0	51	0			1					1	1			123	77	116	75	118	73	117	74																	156	92	140	83	142	91	141	87
1	29	3			1					1	1			95	64	89	61	87	69	88	65																	95	64	89	61	87	69	88	65
1	26	3			1					1	1	1		124	83	130	91	118	88	124	90																	124	83	130	91	118	88	124	90
1	44	2		1
0	40	0			1					1	1			120	93	124	77	111	77	118	77																	120	93	124	77	111	77	118	77
0	17	1
1	22	3			1					1	1			110	62	104	66	104	67	104	66																	110	62	104	66	104	67	104	66
0	20	1			1					1	1			84	48	82	53	94	51	88	52																	84	48	82	53	94	51	88	52
1	41	0			1					1	1			103	70	104	69	102	68	103	68																	103	70	104	69	102	68	103	68
0	40	0			1					1	1			121	67	98	72	98	71	98	72																	121	67	98	72	98	71	98	72
1	19	1
0	17	1
1	38	3			1					1	1			110	73	107	72	102	68	104	70																	110	73	107	72	102	68	104	70
0	32	3			1					1	1			120	90	109	85	106	85	108	85																	120	90	109	85	106	85	108	85
1	14	6
0	16	1
0	39	0			1					1	1			114	83	108	79	106	76	107	78																	114	83	108	79	106	76	107	78
0	20	6		1
1	60	0			1					1	1			109	93	135	93	132	83	134	88																	109	93	135	93	132	83	134	88
0	57	0			1					1	1	1	1	128	83	132	103	114	79	123	91	120	78	120	89	107	74	114	82	124	84	124	87	114	80	119	84	134	94	132	84	129	93	130	88
1	27	3			1					1	1			125	80	115	75	116	72	116	74																	125	80	115	75	116	72	116	74
1	21	1			1					1	1			114	78	109	81	91	73	100	77																	114	78	109	81	91	73	100	77
1	73	0			1	1			1					117	67	127	64	118	67	122	66																	144	95	145	85	128	92	136	88			18	6
0	53	0			1	1			1					181	99	163	90	171	96	167	93																	183	94	131	85	126	77	128	81			20	18
1	35	1			1		1			1	1	1	1	170	97	177	92	169	90	173	91	170	104	168	96	167	94	168	96	169	107	165	104	162	97	163	101	141	99	125	96	133	99	129	98			19	5
1	28	2		1
0	23	3	1
0	40	2		1
1	17	3
1	15	6
0	13	6
0	11	6
0	55	0			1	1			1					171	98	178	92	166	95	172	94																	149	93	139	86	138	78	138	82			19	13
0	69	0			1	2				1	1			161	113	180	159	158	103	169	131																	141	83	144	82	146	84	145	83			21	9
1	50	0			1					1	1			98	64	102	69	136	92	119	80																	98	64	102	69	136	92	119	80
0	44	0			1					1	1			118	82	131	79	116	80	124	80																	118	82	131	79	116	80	124	80
0	18	1
1	14	6
1	44	0			1					1	1			119	80	109	76	116	79	112	78																	119	80	109	76	116	79	112	78
0	42	0			1					1	1			110	77	111	76	128	83	120	80																	110	77	111	76	128	83	120	80
1	22	1			1		1			1	1	1	1	107	64	105	62	199	142	152	102	119	74	117	70	161	112	139	91	119	78	126	74	154	97	140	86	104	77	99	73	96	69	98	71			20	12
1	18	1
0	10	6
1	69	0			1					1	1			117	70	110	78	112	68	111	73																	131	80	119	80	108	73	114	76
0	64	0			1		1			1	1	1	1	169	109	162	109	156	101	159	105	153	104	152	106	146	99	148	102	155	102	150	100	139	95	144	97	125	77	123	82	117	78	120	80			20	15
1	38	4			1					1	1			139	95	133	92	127	83	130	88																	128	85	124	81	119	83	122	82
0	34	0			1					1	1			138	94	129	85	121	80	125	82																	138	94	129	85	121	80	125	82
1	17	6
0	14	6
1	33	3			1					1	1			118	71	118	68	106	65	112	66																	118	71	118	68	106	65	112	66
0	27	2			1					1	1			114	90	120	80	115	80	118	80																	114	90	120	80	115	80	118	80
0	68	0			1	1			1					115	85	104	68	108	74	106	71																	131	87	123	78	113	76	118	77			17	14
0	36	3			1					1	1			115	85	104	68	108	74	106	71																	115	85	104	68	108	74	106	71
1	43	3			1					1	1			112	74	107	74	103	78	105	76																	112	74	107	74	103	78	105	76
0	41	3			1					1	1			118	83	117	74	112	74	114	74																	118	83	117	74	112	74	114	74
1	12	6
1	10	6
0	51	0			1					1	1			130	95	122	78	126	86	124	82																	109	78	110	77	110	77	110	77
1	26	3			1					1	1	1	1	146	112	130	105	118	82	124	94	133	91	120	89	116	77	118	83	127	87	118	85	116	75	117	80	115	79	112	76	115	72	114	74
0	22	2			1					1	1			123	81	111	75	108	73	110	74																	123	81	111	75	108	73	110	74
0	54	0			1	1			1					118	76	109	70	119	78	114	74																	124	83	110	83	116	83	113	83			17	11
0	30	3			1					1	1			118	76	109	70	119	78	114	74																	118	76	109	70	119	78	114	74
1	28	3		1
1	26	3			1					1	1			81	64	133	84	125	81	129	82																	81	64	133	84	125	81	129	82
1	39	0			1					1	1			123	81	111	75	108	73	110	74																	123	81	111	75	108	73	110	74
1	37	0		1
0	37	3			1					1	1			93	62	101	67	81	61	91	64																	93	62	101	67	81	61	91	64
0	17	3
0	15	1
1	32	0			1					1	1			140	87	121	79	129	80	125	80																	140	87	121	79	129	80	125	80
0	27	2			1					1	1			103	77	113	70	112	82	112	76																	103	77	113	70	112	82	112	76
1	64	0			1	1			1					217	115	206	115	209	124	208	120																	172	116	182	114	153	114	168	114			12	1
0	57	0			1					1	1			141	88	128	94	140	81	134	88																	141	88	128	94	140	81	134	88
1	31	1			1					1	1	1	1	148	95	133	98	133	92	133	95	129	84	120	85	120	80	120	82	119	78	111	77	112	70	111	74	98	66	91	61	95	52	93	56
0	28	3			1					1	1			115	74	114	76	115	68	114	72																	115	74	114	76	115	68	114	72
0	55	0			1	1			1					136	77	117	72	115	75	116	74																	118	76	140	100	132	89	136	94			16	9
1	33	3			1					1	1			132	87	122	84	117	78	120	81																	132	87	122	84	117	78	120	81
1	39	3			1					1	1			136	85	124	82	126	85	125	84																	136	85	124	82	126	85	125	84
0	35	2			1					1	1			108	76	104	76	103	76	104	76																	108	76	104	76	103	76	104	76
1	52	3			1	1			1					135	78	134	76	121	67	128	72																	101	69	95	68	89	58	92	63			15	13
0	47	0			1					1	1			130	85	118	77	112	70	115	74																	130	85	118	77	112	70	115	74
0	30	1			1					1	1			116	85	106	84	120	75	113	80																	116	85	106	84	120	75	113	80
1	26	1			1					1	1			116	85	106	84	120	75	113	80																	116	85	106	84	120	75	113	80
1	24	2			1					1	1			130	85	118	77	112	70	115	74																	130	85	118	77	112	70	115	74
0	52	0			1					1	1			97	70	112	74	107	74	110	74																	97	70	112	74	107	74	110	74
1	32	1			1					1	1			132	95	124	87	133	83	128	85																	132	95	124	87	133	83	128	85
1	30	1			1					1	1			109	73	106	68	98	65	102	66																	111	72	99	69	104	72	102	70
1	26	1			1					1	1			111	72	99	69	104	72	102	70																	111	72	99	69	104	72	102	70
1	49	0			1					1	1	1	1	128	100	139	93	130	91	134	92	124	88	122	82	119	80	120	81	112	76	112	79	115	74	113	76	88	52	91	73	106	61	98	67
0	15	1
1	12	1
0	77	0			1	1			1					111	72	122	83	89	73	106	78																	158	84	130	87	144	80	137	84			3	1
1	39	5			1					1	1	1	1	129	92	135	97	137	109	136	103	132	88	132	90	124	96	128	92	127	83	125	82	120	89	123	86	120	95	122	92	110	90	116	91
1	42	4			1					1	1	1	1	111	93	134	91	131	102	132	96	116	75	118	77	123	82	120	80	117	77	114	78	121	77	117	77	118	80	107	79	116	66	112	72
0	33	3			1					1	1	1	1	111	93	134	91	131	102	132	96	108	83	118	80	122	88	120	84	108	72	113	75	113	83	113	79	107	50	102	64	95	73	98	68
1	11	6
1	66	4			1					1	1	1	1	139	82	136	87	145	90	140	88	118	74	115	74	120	74	117	74	110	71	111	72	114	73	112	72	99	67	106	60	110	62	108	61
0	52	1			1	1			1					151	88	150	90	151	87	150	88																	155	83	155	81	145	81	150	81			17	10
1	30	3		1
1	65	4		1
0	59	2		1
1	40	4		1
0	31	2		1
1	11	6
1	39	4		1
0	28	3		1
1	64	3			1					1	1	1	1	141	83	148	82	136	81	142	82	129	82	130	78	124	78	128	78	128	78	128	74	125	73	127	74	125	71	124	68	126	63	125	66
0	57	3			1	1			1					129	82	112	80	101	76	106	78																	117	74	114	71	110	71	112	71			15	14
1	37	4		1
1	55	3			1					1	1			103	82	109	85	116	72	112	78																	103	82	109	85	116	72	112	78
0	49	2			1					1	1			111	76	109	73	105	75	107	74																	111	76	109	73	105	75	107	74
1	30	3			1					1	1			114	84	117	76	107	75	112	76																	114	84	117	76	107	75	112	76
1	64	3			1	1			1					142	96	157	98	144	89	150	94																	143	83	145	76	143	78	144	77			16	8
0	62	1			1	1			1					129	80	131	72	127	84	129	78																	143	83	145	76	143	78	144	77			17	9
0	38	4		1
1	39	4		1
0	28	4			1					1	1			119	82	121	76	107	68	114	72																	119	82	121	76	107	68	114	72
0	47	1			1		1			1	1	1	1	154	99	107	91	152	91	130	91	170	102	128	96	142	92	136	94	169	102	137	96	143	92	140	94	152	101	139	94	146	98	142	96			20	4
0	23	3			1					1	1			113	73	100	63	96	63	98	63																	113	73	100	63	96	63	98	63
1	20	3			1					1	1			105	82	110	69	116	61	113	65																	105	82	110	69	116	61	113	65
0	18	3
0	18	3
0	42	0			1	2				1	1			144	115	149	122	146	108	148	115																	130	78	118	80	116	79	117	80			20	17
1	26	4			1					1	1			124	83	114	79	114	79	114	79																	124	83	114	79	114	79	114	79
1	21	3			1					1	1			131	89	130	79	124	82	127	80																	131	89	130	79	124	82	127	80
1	17	3
1	52	1			1					1	1			154	89	127	78	113	84	120	81																	154	89	127	78	113	84	120	81
0	45	0			1					1	1	1	1	144	103	147	98	137	90	142	94	135	93	134	90	128	88	132	89									126	83	122	82	120	87	121	84
1	22	1			1					1	1			127	69	123	66	120	65	122	66																	127	69	123	66	120	65	122	66
0	15	1
0	64	0			1					1	1	1	1	143	98	136	92	138	98	137	95	141	86	136	84	132	82	134	83	137	83	132	81	131	81	131	81	128	76	122	77	131	78	126	78
1	35	1		1										143	98	136	92	138	98	137	95																	143	98	136	92	138	98	137	95
1	37	2		1
0	30	2		1
0	11	6
1	64	0			1	1			1					135	82	138	87	122	86	130	86																	152	95	151	93	145	89	148	91			18	10
0	59	0			1					1	1			130	84	134	79	121	82	128	80																	130	84	134	79	121	82	128	80
1	29	3			1					1	1			120	82	115	83	102	81	108	82																	120	82	115	83	102	81	108	82
0	25	3			1					1	1			104	69	92	69	97	65	94	67																	104	69	92	69	97	65	94	67
0	56	0			1		1			1	1	1	1	156	101	155	96	151	107	153	102	146	106	148	98	142	107	145	103	147	101	143	93	136	97	140	96	128	90	132	103	117	85	124	94			19	11
1	43	3		1
1	66	2			1					1	1			154	89	127	78	113	84	120	81																	154	89	127	78	113	84	120	81
0	62	0			1		1			1	1	1	1	177	104	175	100	176	98	176	99	163	108	164	100	165	104	165	102	167	115	168	107	167	117	168	112	153	111	145	94	130	75	138	84			21	7
0	25	3			1					1	1			154	89	127	78	113	84	120	81																	154	89	127	78	113	84	120	81
0	82	0			1		1			1	1	1	1	124	88	158	99	154	90	156	94	120	92	137	97	146	90	141	94	133	98	144	100	145	94	145	97	122	83	122	79	121	78	122	78			17	2
1	39	3			1	1		1						214	165	79	60	209	156	144	108																	166	123	150	108	153	113	152	110			18	2
0	33	1			1		1			1	1	1	1	166	107	171	106	159	105	165	106	150	98	148	99	142	98	145	99	160	96	152	98	143	98	148	98	137	86	150	86	151	113	150	100			19	5
0	13	6
1	11	6
0	40	2			1					1	1			120	67	105	68	113	54	109	61																	120	67	105	68	113	54	109	61
0	33	4		1
1	23	1			1					1	1			142	91	120	84	134	89	127	86																	142	91	120	84	134	89	127	86
0	19	1
0	15	1
0	57	0			1		1			1	1	1	1	152	96	154	95	136	96	145	96	146	95	142	94	128	94	135	95	146	93	144	93	137	96	141	95	126	85	115	84	114	74	114	79			22	14
0	60	0			1					1	1			104	60	103	62	93	60	98	61																	104	60	103	62	93	60	98	61
0	32	1		1
1	33	1			1					1	1			119	84	115	79	116	74	116	76																	119	84	115	79	116	74	116	76
1	31	1		1
1	57	0			1					1	1			130	78	130	84	116	77	123	80																	130	78	130	84	116	77	123	80
0	53	0			1					1	1			108	69	91	65	92	64	92	64																	108	69	91	65	92	64	92	64
0	25	3			1					1	1			98	68	90	64	90	63	90	64																	98	68	90	64	90	63	90	64
1	77	0			1	1			1					130	85	118	77	112	70	115	74																	111	73	109	68	105	72	107	70			12	8
0	71	0			1	1			1					183	104	192	86	198	85	195	86																	154	89	160	82	157	79	158	80			18	5
0	47	3			1					1	1	1	1	138	110	134	98	131	94	132	96	130	96	126	88	121	84	124	86	120	91	120	82	113	77	116	80	100	81	107	69	98	65	102	67
0	24	1			1					1	1			108	84	109	72	101	69	105	70																	108	84	109	72	101	69	105	70
1	45	0	1
0	37	1	1
0	18	1
0	13	6
1	58	0			1					1	1			118	82	125	86	122	80	124	83																	118	82	125	86	122	80	124	83
0	54	0			1					1	1			119	81	124	87	104	75	114	81																	119	81	124	87	104	75	114	81
1	35	3	1
1	55	0			1					1	1	1	1	131	99	146	99	148	99	147	99	132	91	142	92	140	92	142	92	125	88	131	88	130	88	130	88	110	81	109	80	108	78	108	79
0	49	0			1					1	1			141	94	138	87	132	87	135	87																	141	94	138	87	132	87	135	87
1	33	4			1					1	1			115	77	123	84	109	64	116	74																	115	77	123	84	109	64	116	74
1	27	3			1					1	1			109	67	100	66	100	63	100	64																	109	67	100	66	100	63	100	64
0	77	0	1
1	35	3		1
1	49	1			1					1	1	1	1	145	101	148	87	138	88	143	88	132	90	136	84	132	86	134	86	127	85	125	82	125	83	125	82	118	75	104	76	113	76	108	76
0	44	0			1					1	1			142	90	134	85	119	85	126	85																	142	90	134	85	119	85	126	85
1	27	1	1
0	22	1	1
1	20	1	1
1	24	1			1					1	1			101	61	104	65	102	61	103	63																	101	61	104	65	102	61	103	63
0	72	0			1					1	1			146	95	132	80	118	74	125	77																	146	95	132	80	118	74	125	77
1	40	2			1					1	1	1	1	131	98	133	95	135	91	134	93	140	101	136	102	140	93	138	98	135	91	130	94	117	81	123	87	125	72	116	77	73	57	94	67
0	38	1			1					1	1	1	1	152	96	154	95	136	96	145	96	127	86	130	86	122	88	126	87	127	85	120	83	123	84	122	84	124	56	122	59	113	46	118	52
1	17	1
0	15	1
0	56	0			1		1			1	1	1	1	146	90	135	88	121	100	128	94	142	94	136	87	130	102	133	94	138	92	139	85	134	98	136	92	144	93	116	84	116	81	116	82			21	12
1	31	3		1
1	39	0	1
1	47	2			1					1	1			107	76	114	71	98	52	106	62																	107	76	114	71	98	52	106	62
0	42	0			1					1	1			107	70	106	65	97	67	102	66																	107	70	106	65	97	67	102	66
0	52	0			1					1	1			117	67	117	63	99	59	108	61																	117	67	117	63	99	59	108	61
1	46	3			1					1	1			93	70	111	68	101	71	106	70																	93	70	111	68	101	71	106	70
0	42	0			1					1	1			109	64	105	69	102	67	104	68																	109	64	105	69	102	67	104	68
1	23	3			1					1	1			111	53	104	77	103	79	104	78																	111	53	104	77	103	79	104	78
0	21	3			1					1	1			108	73	106	77	98	71	102	74																	108	73	106	77	98	71	102	74
1	76	0			1					1	1	1	1	140	98	130	90	138	93	134	92	127	88	120	82	126	81	123	82	123	85	119	79	121	77	120	78	143	74	130	80	135	87	132	84
0	72	0			1	1			1					146	90	135	88	121	100	128	94																	112	67	113	62	104	74	108	68			20	18
1	42	2			1					1	1	1	1	146	90	135	88	121	100	128	94	124	76	121	70	112	82	117	76	113	67	111	60	106	68	109	64	92	49	92	40	92	40	92	40
1	52	2			1		1			1	1	1	1	140	98	130	90	138	93	134	92	152	97	141	91	134	87	138	89	159	100	147	93	143	97	145	95	144	93	116	84	116	81	116	82			19	3
0	44	3			1					1	1			118	75	110	71	108	64	109	68																	118	75	110	71	108	64	109	68
1	22	3			1					1	1			82	46	80	41	87	41	84	41																	82	46	80	41	87	41	84	41
1	20	3		1
1	12	1
1	47	1			1	2				1	1			173	99	170	114	156	109	163	112																	164	95	152	84	154	90	153	87			20	3
0	45	0			1					1	1			132	71	134	79	124	74	129	76																	132	71	134	79	124	74	129	76
1	24	2			1					1	1			152	79	128	65	126	62	127	64																	152	79	128	65	126	62	127	64
1	22	1			1					1	1			121	68	105	66	101	47	103	56																	121	68	105	66	101	47	103	56
0	65	0		1
0	55	0			1					1	1			124	76	120	85	114	79	117	82																	127	85	116	83	121	83	118	83
1	31	3			1					1	1			131	90	123	84	127	86	125	85																	131	90	123	84	127	86	125	85
1	24	3			1					1	1			121	77	112	72	134	63	123	68																	121	77	112	72	134	63	123	68
0	36	3			1					1	1			95	62	96	59	91	60	94	60																	118	75	110	71	108	64	109	68
1	39	0	1
1	14	6
0	59	0			1					1	1			139	84	133	84	132	83	132	84																	139	84	133	84	132	83	132	84
0	29	0			1					1	1			111	76	104	74	98	67	101	70																	111	76	104	74	98	67	101	70
1	38	2			1					1	1			115	82	111	77	111	78	111	78																	115	82	111	77	111	78	111	78
1	8	6
1	52	3			1					1	1	1	1	123	96	120	91	127	93	124	92	122	88	120	86	124	88	122	87									121	80	120	82	121	83	120	82
0	39	0			1					1	1	1	1	111	82	160	137	126	80	143	108	114	80	136	104	116	76	126	90	112	80	124	93	115	76	119	84	109	80	99	70	111	75	105	72
1	19	3
0	17	3
0	52	0			1					1	1			121	81	124	76	118	76	121	76																	121	81	124	76	118	76	121	76
1	35	3			1					1	1	1	1	155	108	139	102	142	97	140	100	149	98	132	90	133	88	132	90	145	92	133	85	134	87	133	86	138	80	134	73	136	85	135	79
1	32	3			1					1	1			137	93	135	84	124	74	130	79																	137	93	135	84	124	74	130	79
1	22	1		1
1	50	1		1
0	45	3			1					1	1			132	95	130	89	125	76	128	82																	132	95	130	89	125	76	128	82
1	25	4		1
0	24	3			1					1	1			132	95	130	89	125	76	128	82																	132	95	130	89	125	76	128	82
1	17	3
1	62	1			1	1			1					118	62	116	63	98	67	107	65																	137	85	134	76	129	71	132	74			20	19
0	57	0			1					1	1			125	97	121	79	144	78	132	78																	125	97	121	79	144	78	132	78
1	35	3			1					1	1			124	84	123	93	131	84	127	88																	124	84	123	93	131	84	127	88
1	69	0			1	1			1					139	81	119	79	124	75	122	77																	103	80	92	66	88	70	90	68			17	13
0	62	0			1	1			1					136	89	134	90	139	91	136	90																	122	83	121	83	120	82	120	82			18	10
1	35	3			1					1	1			105	69	108	70	108	70	108	70																	105	69	108	70	108	70	108	70
1	42	3			1					1	1			120	88	116	89	115	87	116	88																	120	88	116	89	115	87	116	88
0	31	3			1					1	1			124	86	124	92	109	80	116	86																	124	86	124	92	109	80	116	86
1	53	0			1					1	1			129	85	128	85	134	87	131	86																	129	85	128	85	134	87	131	86
0	49	0			1	1			1					137	89	139	89	140	89	140	89																	138	94	146	91	138	90	142	90			21	12
1	33	3			1					1	1			87	58	86	63	75	55	80	59																	149	92	139	88	142	90	140	89
1	31	3			1					1	1			106	70	105	70	101	69	103	70																	106	70	105	70	101	69	103	70
1	25	3			1					1	1			118	89	112	82	114	78	113	80																	118	89	112	82	114	78	113	80
0	81	0		1
1	57	0		1
0	52	0			1					1	1			148	92	136	83	132	91	134	87																	148	92	136	83	132	91	134	87
1	30	1			1					1	1			127	90	121	95	123	83	122	89																	127	90	121	95	123	83	122	89
1	22	1			1					1	1			108	70	109	69	107	71	108	70																	108	70	109	69	107	71	108	70
0	42	0			1					1	1			122	83	105	73	108	75	106	74																	122	83	105	73	108	75	106	74
0	75	0		1
1	51	0		1
0	42	0		1
1	20	2			1					1	1			103	65	93	62	100	65	96	64																	103	65	93	62	100	65	96	64
0	19	1
1	38	0			1					1	1			100	73	109	72	100	69	104	70																	100	73	109	72	100	69	104	70
0	31	0			1					1	1			107	76	104	75	106	74	105	74																	107	76	104	75	106	74	105	74
0	41	0			1					1	1			104	70	109	66	93	68	101	67																	117	61	112	69	120	60	116	64
1	22	1		1
1	20	1	1											99	79	95	67	95	67	95	67																	99	79	95	67	95	67	95	67
0	18	1
0	15	1
0	10	6
1	56	0			1					1	1			102	71	102	72	81	57	92	64																	135	87	141	85	129	81	135	83
0	51	0			1		1			1	1	1	1	153	104	154	97	146	87	150	92	166	116	166	101	150	94	158	98	157	109	156	100	142	93	149	96	135	78	136	81	132	78	134	80			20	12
1	35	3			1					1	1			111	89	118	82	100	70	109	76																	111	89	118	82	100	70	109	76
0	62	0			1					1	1	1	1	170	95	155	87	151	83	153	85	158	102	145	90	142	86	144	88	154	95	140	85	135	81	138	83	144	82	127	76	125	74	126	75
1	42	0	1
0	38	0			1					1	1			123	85	112	81	106	80	109	80																	123	85	112	81	106	80	109	80
1	22	3			1					1	1			119	88	126	85	129	82	128	84																	126	94	130	96	126	86	128	91
1	23	1			1	2				1	1			156	122	151	117	161	116	156	116																	137	92	125	87	124	87	124	87			14	10
1	15	6
1	50	2		1
0	45	2			1					1	1			93	67	99	69	109	88	104	78																	93	67	99	69	109	88	104	78
1	28	1		1
0	59	0			1	1			1					92	57	89	64	93	58	91	61																	97	71	93	71	94	72	94	72			15	13
0	55	0			1					1	1			136	73	137	69	129	68	133	68																	136	73	137	69	129	68	133	68
0	62	1			1					1	1			125	85	119	78	117	79	118	78																	125	85	119	78	117	79	118	78
1	38	3		1
0	30	2			1					1	1			127	85	115	73	111	77	113	75																	127	85	115	73	111	77	113	75
0	12	1
0	11	1
0	10	1
1	47	3			1					1	1	1	1	162	101	163	96	153	95	158	96	132	86	134	84	128	84	131	84	128	83	124	79	122	84	123	82	118	75	105	70	110	85	108	78
0	42	0		1
0	21	1			1					1	1			106	73	99	71	99	70	99	70																	106	73	99	71	99	70	99	70
1	16	1
0	15	1
1	13	1
1	42	3			1					1	1	1	1	135	98	122	92	124	93	123	92	118	88	107	82	105	80	106	80	117	85	111	80	105	80	108	80	116	78	120	78	104	82	112	80
0	38	0			1					1	1			142	92	127	86	151	83	139	84																	117	76	118	84	111	81	114	82
1	15	1
1	10	6
1	54	3			1					1	1			121	73	113	66	104	72	108	69																	121	73	113	66	104	72	108	69
0	47	0			1					1	1	1	1	157	105	167	102	160	111	164	106	134	86	136	85	130	91	134	88	132	84	127	85	128	78	128	82	129	80	109	85	123	53	116	69
0	29	2			1					1	1			105	79	96	64	90	65	93	64																	105	79	96	64	90	65	93	64
1	26	1			1					1	1			115	71	107	67	111	65	109	66																	115	71	107	67	111	65	109	66
1	52	3			1		1			1	1	1	1	179	100	163	105	171	106	167	106	174	109	162	110	169	104	166	108	174	115	166	112	168	107	167	110	139	92	142	87	134	83	138	85			20	11
0	45	1			1					1	1			117	79	111	77	120	79	116	78																	117	79	111	77	120	79	116	78
1	22	0			1					1	1			109	65	102	68	106	68	104	68																	109	65	102	68	106	68	104	68
0	19	6
0	20	6		1
1	61	3		1
0	51	3		1
1	29	4		1
1	53	2	1
0	50	3	1
1	31	3		1
1	27	1	1
0	25	1	1
0	21	1	1
1	71	2			1	1			1					125	68	116	66	122	71	119	68																	137	78	139	75	140	71	140	73			20	11
0	61	3			1	1			1					191	134	202	132	181	154	192	143																	219	107	218	106	222	90	220	98			22	7
1	46	2			1	1			1					116	82	119	81	117	77	118	79																	120	82	121	78	114	77	118	78			19	14
0	30	1			1					1	1			112	85	104	85	112	74	108	80																	112	85	104	85	112	74	108	80
1	61	3			1	1			1					174	115	190	101	179	100	184	100																	129	71	123	70	120	72	122	71			19	12
0	56	0			1	1			1					147	100	145	96	146	102	146	99																	137	73	121	65	123	69	122	67			25	22
1	36	3	1
1	34	3	1
0	55	0			1					1	1			104	71	112	69	111	82	112	76																	104	71	112	69	111	82	112	76
1	37	3		1
1	35	3			1	1			1					89	59	98	61	87	60	92	60																	115	73	114	73	115	73	114	73			8	4
1	33	3			1					1	1			97	76	88	69	108	76	98	72																	97	76	88	69	108	76	98	72
1	27	3			1					1	1			108	67	105	68	87	65	96	66																	108	67	105	68	87	65	96	66
1	22	1			1					1	1			97	75	102	60	100	65	101	62																	97	75	102	60	100	65	101	62
1	51	4			1		1			1	1	1	1	146	97	142	92	164	89	153	90	144	94	138	90	149	90	144	90	134	92	134	88	145	98	139	93	116	74	123	73	117	70	120	72			15	7
0	45	3			1	1			1					166	99	149	100	155	85	152	92																	136	78	131	76	126	69	128	72			14	13
1	28	4	1
0	25	3		1
1	23	3	1
1	42	1	1
0	34	1	1
1	15	1
1	10	6
0	64	0	1
0	65	0			1	1			1					156	97	143	82	100	81	122	82																	134	92	123	60	128	79	126	70			17	12
1	34	3			1					1	1	1	1	140	94	139	104	142	106	140	105	140	94	134	99	132	92	133	96									141	93	129	94	123	79	126	86
0	29	2			1					1	1			93	65	88	58	88	61	88	60																	93	65	88	58	88	61	88	60
1	72	0		1
0	57	0		1
1	47	0			1	1			1					135	76	131	91	133	87	132	89																	127	93	126	82	122	79	124	80			20	12
0	41	0			1	1			1					123	78	113	86	120	91	116	88																	156	131	117	75	127	69	122	72			18	15
1	24	2			1					1	1			104	67	93	63	98	66	96	64																	104	67	93	63	98	66	96	64
1	19	3
0	45	0			1					1	1			122	88	110	78	121	85	116	82																	122	88	110	78	121	85	116	82
1	25	2			1					1	1			119	80	110	81	105	76	108	78																	119	80	110	81	105	76	108	78
0	14	1
1	57	1			1		1			1	1	1	1	131	106	132	94	170	116	151	105	130	100	121	89	145	102	133	96	129	97	120	88	136	98	128	93	124	79	120	77	107	71	114	74			14	8
0	51	0			1					1	1			131	86	129	88	129	84	129	86																	131	86	129	88	129	84	129	86
1	22	6			1					1	1			107	65	105	57	91	56	98	56																	107	65	105	57	91	56	98	56
1	16	1
1	57	3		1
0	47	1			1					1	1			107	57	105	65	113	72	109	68																	107	57	105	65	113	72	109	68
1	29	3			1					1	1			117	61	121	88	106	77	114	82																	117	61	121	88	106	77	114	82
1	76	0			1					1	1			129	66	130	60	124	54	127	57																	129	66	130	60	124	54	127	57
0	72	0			1	1			1					147	85	130	74	128	91	129	82																	173	96	156	87	148	82	152	84			19	11
1	36	3	1
0	62	0		1
1	42	2			1					1	1			107	69	105	73	90	67	98	70																	107	69	105	73	90	67	98	70
0	35	1		1
0	15	2
1	12	1
0	74	0			1	1			1					188	115	174	109	167	100	170	104																	125	72	113	73	107	79	110	76			22	11
1	43	3			1					1	1			121	86	123	85	112	55	118	70																	121	86	123	85	112	55	118	70
0	39	2			1		1			1	1	1	1	150	120	154	97	142	89	148	93	150	107	150	96	148	92	149	94	157	106	151	98	148	95	150	96	137	91	124	66	130	86	127	76			25	18
1	20	6		1
1	18	6
0	16	6
0	62	0		1
1	45	3		1
0	41	2		1
1	18	6
1	15	6
1	12	6
0	39	2			1					1	1			122	75	103	81	100	81	102	81																	132	82	134	81	145	79	140	80
0	16	6
0	14	6
1	12	6
1	32	3			1					1	1			114	78	113	85	116	81	114	83																	114	78	113	85	116	81	114	83
0	27	2			1					1	1			93	62	101	67	81	61	91	64																	93	62	101	67	81	61	91	64
0	64	0			1	2				1	1			182	117	182	129	185	156	184	142																	188	113	199	108	182	98	190	103			10	1
1	40	1			1					1	1			108	75	104	73	124	86	114	80																	108	75	104	73	124	86	114	80
0	35	0			1					1	1			127	89	118	76	114	78	116	77																	127	89	118	76	114	78	116	77
1	16	1
1	14	1
0	49	1			1					1	1			131	95	133	83	136	90	134	86																	131	95	133	83	136	90	134	86
1	33	3		1
1	30	2		1
1	35	3		1
0	29	3			1		1			1	1	1	1	140	86	127	85	129	95	128	90	138	95	133	92	130	92	132	92	132	94	133	90	131	95	132	92	110	73	117	70	125	77	121	74			20	16
1	11	1
1	37	3			1					1	1			128	86	121	76	122	84	122	80																	128	86	121	76	122	84	122	80
0	33	3			1					1	1			114	81	109	79	113	74	111	76																	114	81	109	79	113	74	111	76
1	45	3			1					1	1			115	81	115	85	119	76	117	80																	115	81	115	85	119	76	117	80
0	42	0			1					1	1			97	62	98	66	97	74	98	70																	97	62	98	66	97	74	98	70
0	22	0			1					1	1			102	57	115	63	92	58	104	60																	102	57	115	63	92	58	104	60
0	21	6			1					1	1			94	78	86	58	88	56	87	57																	94	78	86	58	88	56	87	57
1	18	6
1	43	3			1					1	1			133	90	113	87	127	82	120	84																	133	90	113	87	127	82	120	84
0	39	0			1					1	1			126	81	124	76	120	82	122	79																	126	81	124	76	120	82	122	79
1	23	6			1					1	1			110	76	121	59	112	73	116	66																	110	76	121	59	112	73	116	66
1	22	6			1					1	1			125	75	119	69	110	65	114	67																	125	75	119	69	110	65	114	67
1	18	6
1	39	3			1		1			1	1	1	1	159	102	151	99	149	98	150	98	156	98	146	95	144	96	145	95	152	96	145	96	142	96	144	96	170	109	165	105	164	101	164	103			12	4
0	29	1			1					1	1			114	85	111	83	105	75	108	79																	114	85	111	83	105	75	108	79
0	48	0			1	1			1					146	97	140	94	145	100	142	97																	129	86	136	85	132	84	134	84			19	4
1	47	2			1		1			1	1	1	1	128	81	127	81	123	106	125	94	120	85	121	82	114	95	118	88	137	100	138	93	131	103	135	98	150	91	144	91	149	90	146	90			17	8
0	43	1			1					1	1			118	85	114	80	118	82	116	81																	118	85	114	80	118	82	116	81
1	27	1		1
1	25	1		1
1	40	0			1					1	1			125	80	122	77	109	73	116	75																	125	80	122	77	109	73	116	75
0	37	0			1					1	1			125	94	124	86	125	84	124	85																	125	94	124	86	125	84	124	85
0	27	1			1					1	1			117	81	110	76	105	68	108	72																	117	81	110	76	105	68	108	72
0	16	6
0	71	0			1	1			1					171	115	172	109	164	107	168	108																	104	67	93	75	100	72	96	74			11	4
1	46	0			1		1			1	1	1	1	132	89	144	86	131	94	138	90	140	94	144	93	138	96	141	95	133	90	147	103	132	89	139	96	152	97	147	93	134	83	140	88			13	4
0	42	0			1					1	1			99	75	113	72	109	78	111	75																	99	75	113	72	109	78	111	75
1	19	3
0	20	3		1
1	17	6
1	51	2			1	1			1					143	101	141	105	139	104	140	104																	114	85	115	83	118	83	116	83			12	5
0	46	2			1					1	1			122	80	110	61	109	73	110	67																	122	80	110	61	109	73	110	67
1	19	6
1	17	6
1	61	3		1
1	40	4		1
0	78	0		1
1	53	3			1					1	1	1		109	76	97	73	122	106	110	90																	109	76	97	73	122	106	110	90
0	49	3			1					1	1	1		109	76	97	73	122	106	110	90																	109	76	97	73	122	106	110	90
1	31	5		1
1	42	4		1
0	37	3		1
1	20	2		1
1	17	1
1	59	3			1					1	1	1	1	115	87	128	86	128	95	128	90	118	81	124	82	120	86	122	84	117	81	120	81	117	81	118	81	133	85	138	82	127	95	132	88
0	54	2			1	1			1					129	92	135	97	137	109	136	103																	132	77	110	73	122	69	116	71			4	3
1	54	5			1	1			1					162	96	165	90	161	98	163	94																	124	75	122	76	125	76	124	76			17	10
0	49	3			1					1	1			123	104	130	84	130	84	130	84																	107	75	113	74	105	74	109	74
1	32	2	1
1	55	4			1	1			1					147	109	125	86	118	89	122	88																	133	91	132	81	124	81	128	81			9	5
0	51	4			1	2				1	1			189	123	164	132	174	107	169	120																	146	89	143	84	138	86	140	85			12	6
1	35	4		1
0	29	3		1
1	66	0			1					1	1			140	82	140	75	138	78	139	76																	140	82	140	75	138	78	139	76
0	63	0			1		1			1	1	1	1	155	86	163	84	152	95	158	90	140	89	148	89	142	90	145	90	140	92	150	87	144	89	147	88	136	85	145	84	137	83	141	84			22	17
1	35	1		1
0	73	0			1		1			1	1	1	1	164	78	160	90	172	91	166	90	140	71	132	76	140	78	136	77	143	75	148	77	151	78	150	77	173	82	156	76	152	70	154	73			12	4
1	42	4		1
0	35	3			1					1	1			99	67	102	69	104	71	103	70																	161	77	159	75	162	74	160	74
0	14	6
0	12	6
1	10	6
0	57	0			1					1	1			141	68	116	78	131	72	124	75																	141	68	116	78	131	72	124	75
1	59	0		1
0	54	0		1
1	33	1		1
0	31	1		1
1	25	1		1
0	67	0			1					1	1			102	62	108	62	103	59	106	60																	130	67	121	56	130	82	126	69
1	32	1			1					1	1			147	90	127	88	133	86	130	87																	147	90	127	88	133	86	130	87
1	40	3			1					1	1	1	1	155	109	149	97	153	97	151	97	150	103	150	101	146	100	148	100	145	93	140	89	137	90	138	89	134	74	120	64	118	69	119	66
0	35	0			1	2				1	1			176	134	171	126	166	124	168	125																	122	98	132	96	127	83	130	90			21	3
1	22	0		1
1	16	1
0	14	1
1	56	0			1					1	1	1	1	137	95	142	81	141	85	142	83	134	91	130	84	132	85	132	84	131	93	127	83	132	85	130	84	126	96	120	79	131	85	126	82
1	30	0			1					1	1			109	81	104	84	112	74	108	79																	109	81	104	84	112	74	108	79
0	64	0			1	2				1	1			134	91	132	102	150	130	141	116																	120	94	150	93	145	101	148	97			23	13
1	29	1		1
1	49	1			1		1			1	1	1	1	141	101	148	95	152	87	150	91	146	98	142	96	150	89	146	92	150	99	146	95	149	91	147	93	103	86	116	74	137	99	126	86			23	18
0	47	1			1	2				1	1			156	113	134	108	146	112	140	110																	152	95	140	94	139	89	140	92			24	10
1	33	3			1					1	1			85	68	118	83	127	81	122	82																	85	68	118	83	127	81	122	82
1	35	3			1	2				1	1			143	111	146	108	135	116	140	112																	147	100	138	96	137	93	138	94			19	9
0	30	3			1					1	1			108	80	108	92	80	63	94	78																	108	80	108	92	80	63	94	78
0	10	1
0	59	0			1					1	1	1	1	138	105	147	92	142	92	144	92	134	96	138	87	136	85	137	86	129	94	135	85	131	85	133	85	121	82	132	82	140	83	136	82
1	46	3			1					1	1	1	1	145	90	143	94	147	81	145	88	140	86	137	88	137	82	137	85	135	83	131	83	130	77	131	80	126	75	119	73	117	69	118	71
0	42	2			1					1	1			116	88	106	78	102	68	104	73																	116	88	106	78	102	68	104	73
1	19	6
1	52	0			1					1	1			122	91	131	88	116	90	124	89																	122	91	131	88	116	90	124	89
1	26	3			1					1	1			138	89	134	86	132	87	133	86																	138	89	134	86	132	87	133	86
0	23	3		1
1	46	1		1
0	42	2			1					1	1			102	78	107	76	109	70	108	73																	102	78	107	76	109	70	108	73
0	16	6
1	13	6
1	64	0			1	1			1					143	82	165	95	145	100	155	98																	135	88	111	84	124	71	118	78			15	10
1	26	1		1
1	36	2			1					1	1			134	80	129	81	117	88	123	84																	134	80	129	81	117	88	123	84
0	28	1			1					1	1			110	76	112	74	103	77	108	76																	110	76	112	74	103	77	108	76
1	58	1		1
0	51	1		1
1	34	3		1
1	32	3		1
1	35	3		1
0	31	2		1
0	9	6
1	33	3		1
0	29	2		1
1	35	0		1
0	29	3		1
0	69	0			1	1			1					111	72	102	78	106	70	104	74																	176	93	172	76	177	84	174	80			16	6
1	50	4		1
0	45	3			1					1	1			103	59	109	67	107	74	108	70																	103	59	109	67	107	74	108	70
1	23	1			1					1	1			112	79	103	84	105	71	104	78																	112	79	103	84	105	71	104	78
1	19	6
1	42	3			1	1			1					200	141	71	54	191	137	131	96																	121	98	163	88	162	105	162	96			11	2
0	36	0			1					1	1			133	101	126	88	123	87	124	88																	127	87	122	87	116	82	119	84
0	20	6		1
0	61	0			1					1	1			125	74	115	64	120	67	118	66																	125	74	115	64	120	67	118	66
1	44	3			1					1	1			119	84	115	80	117	80	116	80																	119	84	115	80	117	80	116	80
0	41	3			1					1	1			103	74	89	61	98	73	94	67																	103	74	89	61	98	73	94	67
1	21	6			1					1	1			103	77	105	78	108	75	106	76																	103	77	105	78	108	75	106	76
0	19	6
1	61	2			1					1	1			124	82	127	96	118	76	122	86																	124	82	127	96	118	76	122	86
0	56	0			1					1	1			109	60	101	63	97	60	99	62																	109	60	101	63	97	60	99	62
1	44	3		1
0	39	3			1					1	1			125	79	123	84	122	87	122	86																	125	79	123	84	122	87	122	86
1	23	1			1					1	1			133	85	129	77	122	78	126	78																	133	85	129	77	122	78	126	78
0	22	1			1					1	1			128	81	112	81	123	79	118	80																	128	81	112	81	123	79	118	80
1	46	2			1	1			1					115	82	110	79	114	78	112	78																	144	92	132	93	138	96	135	94			13	7
0	43	1			1					1	1			110	76	117	78	115	77	116	78																	110	76	117	78	115	77	116	78
1	24	0			1					1	1			120	84	122	77	111	67	116	72																	120	84	122	77	111	67	116	72
1	16	2
1	61	1		1
0	51	0		1
1	33	2		1
1	29	1		1
1	41	1		1
0	34	3		1
1	43	0			1					1	1			123	80	120	73	112	71	116	72																	123	80	120	73	112	71	116	72
0	41	0			1					1	1	1	1	142	96	144	89	134	90	139	90	138	90	131	81	121	81	126	81									134	85	118	73	108	72	113	72
1	24	1			1					1	1			95	62	100	64	105	66	102	65																	95	62	100	64	105	66	102	65
1	19	6
0	18	6
1	56	2			1	1			1					164	106	158	111	166	110	162	110																	154	88	143	86	144	87	144	86			16	1
0	51	0			1	1			1					136	95	137	93	130	92	134	92																	139	101	154	107	154	101	154	104			11	2
1	31	3			1		1			1	1	1	1	137	93	147	103	138	97	142	100	126	86	128	97	126	90	126	94	129	90	133	96	131	90	132	93	152	90	157	88	155	87	156	88			19	3
1	27	3		1
1	31	3		1
1	51	2			1		1			1	1	1	1	145	101	130	104	131	98	130	101	144	100	134	102	134	100	134	101	142	98	135	101	133	99	134	100	111	69	116	64	110	64	113	64			6	1
0	46	2			1		1			1	1	1	1	138	104	126	95	132	88	129	92	134	102	142	94	122	90	132	92	136	101	142	94	126	89	134	92	134	91	141	90	126	90	134	90			5	1
1	27	3			1					1	1			120	78	126	81	127	82	126	82																	120	78	126	81	127	82	126	82
0	26	3		1
1	20	1			1					1	1			139	82	129	80	131	80	130	80																	139	82	129	80	131	80	130	80
1	49	3			1	1			1					118	65	118	62	116	69	117	66																	158	111	148	87	141	84	144	86			16	11
0	46	1			1					1	1			131	88	128	84	128	79	128	82																	153	80	146	79	135	80	140	80
1	28	3	1
1	27	3	1
0	19	3
1	27	3	1
1	17	1
0	71	0			1	1			1					183	121	183	167	166	125	174	146																	190	90	183	95	164	74	174	84			17	10
1	44	1			1		1			1	1	1	1	158	96	157	97	155	97	156	97	162	100	160	96	154	96	157	96	148	97	150	93	143	94	147	94	167	96	167	106	145	79	156	92			8	2
0	41	1			1					1	1			67	49	115	71	126	89	120	80																	98	71	90	62	112	73	101	68
1	19	2
1	18	1
1	40	0			1					1	1	1	1	161	105	150	107	156	104	153	106	134	97	133	93	130	90	132	92	123	88	122	86	120	83	120	85	102	69	99	71	98	69	98	70
0	35	1	1
1	68	0			1					1	1			109	72	107	70	95	69	101	70																	109	72	107	70	95	69	101	70
1	30	2			1					1	1			116	75	107	76	102	65	104	70																	116	75	107	76	102	65	104	70
1	36	0			1					1	1			112	83	112	83	113	83	112	83																	112	83	112	83	113	83	112	83
0	27	1			1					1	1			97	73	107	70	104	75	106	72																	97	73	107	70	104	75	106	72
1	78	0			1	1			1					153	106	182	105	171	96	176	100																	142	100	135	104	142	99	138	102			22	12
0	71	0			1	2				1	1			176	130	163	124	162	125	162	124																	118	84	130	84	123	91	126	88			17	13
1	41	3			1					1	1			135	86	124	88	102	84	113	86																	135	86	124	88	102	84	113	86
0	32	3			1					1	1			106	81	102	79	106	73	104	76																	106	81	102	79	106	73	104	76
0	54	1			1	1			1					143	109	141	107	127	93	134	100																	127	98	132	74	129	95	130	84			17	3
0	27	1		1
1	26	1			1					1	1			117	72	110	62	113	67	112	64																	117	72	110	62	113	67	112	64
1	59	3			1					1	1			106	77	116	78	99	78	108	78																	106	77	116	78	99	78	108	78
0	51	0			1					1	1	1	1	142	88	149	94	143	84	146	89	128	82	134	84	123	80	128	82	131	83	129	81	124	78	126	80	137	83	118	75	127	73	122	74
1	35	5			1					1	1			125	87	118	85	110	70	114	78																	125	87	118	85	110	70	114	78
0	76	0	1
1	45	3			1					1	1			105	74	131	68	68	49	100	58																	105	74	131	68	68	49	100	58
0	39	3			1					1	1			129	85	126	80	118	87	122	84																	129	85	126	80	118	87	122	84
1	19	2
0	16	2
0	15	2
1	42	3			1	1			1					124	79	106	84	122	82	114	83																	141	104	164	114	164	114	164	114			21	13
0	36	0			1					1	1			127	84	127	86	119	86	123	86																	127	84	127	86	119	86	123	86
0	17	2
0	14	1
1	68	0		1
0	64	0			1	1			1					133	95	138	92	119	82	128	87																	123	79	134	80	125	79	130	80			21	8
1	46	3			1	1			1					189	130	188	131	179	121	184	126																	197	97	198	88	190	89	194	88			15	1
0	42	0			1					1	1			104	69	110	68	93	60	102	64																	104	69	110	68	93	60	102	64
1	20	2			1					1	1			99	60	90	58	88	52	89	55																	99	60	90	58	88	52	89	55
1	17	2
0	51	0			1					1	1			131	83	130	77	116	75	123	76																	131	83	130	77	116	75	123	76
0	54	0			1	1			1					192	128	152	124	180	120	166	122																	175	116	171	105	166	104	168	104			8	5
1	28	0			1					1	1			114	85	118	91	126	82	122	86																	114	85	118	91	126	82	122	86
0	26	0	1
1	28	0			1					1	1			118	72	120	71	115	74	118	72																	118	72	120	71	115	74	118	72
1	21	1			1					1	1			129	77	135	76	133	69	134	72																	129	77	135	76	133	69	134	72
1	57	0			1	1			1					177	97	160	93	150	91	155	92																	125	65	120	68	127	66	124	67			8	5
0	56	0			1					1	1			119	91	114	77	114	79	114	78																	119	91	114	77	114	79	114	78
1	32	3			1					1	1			116	83	121	77	143	99	132	88																	116	83	121	77	143	99	132	88
0	27	1		1
0	9	6
0	36	0			1					1	1			104	76	114	68	117	55	116	62																	104	76	114	68	117	55	116	62
1	16	1
0	11	1
0	10	6
1	37	2	1
0	18	6
1	61	0			1	1			1					140	86	145	79	130	70	138	74																	117	80	113	76	104	75	108	76			13	6
0	51	0			1					1	1			108	76	106	74	104	72	105	73																	111	72	100	70	107	70	104	70
1	16	2
1	26	3			1					1	1			128	98	134	83	125	85	130	84																	128	98	134	83	125	85	130	84
1	43	3			1					1	1	1	1	131	91	136	87	131	95	134	91	132	89	130	84	128	88	129	86	135	92	131	86	125	88	128	87	142	97	133	91	118	88	126	90
0	39	2			1					1	1			116	90	126	79	113	78	120	78																	116	90	126	79	113	78	120	78
1	18	1
1	16	1
0	36	0			1					1	1			108	80	103	73	95	63	99	68																	108	80	103	73	95	63	99	68
1	13	6
1	35	2			1					1	1	1	1	140	97	127	94	120	90	124	92	138	94	131	90	127	90	129	90	126	87	124	84	118	84	121	84	102	74	109	74	100	73	104	74
0	32	0			1					1	1			114	86	122	80	110	78	116	79																	114	86	122	80	110	78	116	79
0	13	6
1	11	6
1	45	3			1					1	1			114	78	119	72	119	70	119	71																	114	78	119	72	119	70	119	71
0	40	0			1					1	1			111	81	101	72	95	72	98	72																	111	81	101	72	95	72	98	72
1	16	1
0	67	2			1		1			1	1	1	1	165	94	156	95	164	103	160	99	163	90	159	94	154	111	157	102	153	90	146	92	141	98	144	95	111	82	113	85	112	83	112	84			12	9
1	51	1		1
1	43	1		1
0	39	0		1
0	17	6
1	14	6
0	76	0			1	1			1					124	79	119	84	131	81	125	82																	162	90	150	79	123	88	136	84			9	4
1	41	3			1	1			1					172	119	155	112	154	110	154	111																	108	75	105	75	103	73	104	74			9	7
0	36	2			1					1	1			124	85	119	81	118	74	118	78																	124	85	119	81	118	74	118	78
1	16	6
0	13	6
0	56	0			1		1			1	1	1	1	167	91	154	86	158	84	156	85	174	108	161	98	156	92	158	94	163	102	155	95	152	91	153	93	165	115	151	99	156	102	154	100			25	12
0	51	0		1
1	28	1			1					1	1	1	1	119	80	181	94	168	94	174	94	124	82	154	87	142	88	148	87	119	84	143	87	131	83	137	85	109	88	121	87	107	75	114	81
1	24	1		1
1	26	1			1		1			1	1	1	1	157	92	153	102	141	87	147	94	170	112	169	114	158	111	164	112	153	103	151	104	143	100	147	102	150	100	150	88	145	87	148	88			11	5
1	66	0			1					1	1	1	1	128	66	153	74	161	74	157	74	126	62	138	66	141	66	140	66	125	59	134	65	137	62	136	63	145	96	144	86	133	80	138	83
0	60	0			1		1			1	1	1	1	181	97	164	86	165	91	164	88	181	106	165	86	166	87	165	86	169	99	161	86	156	83	158	84	170	125	172	98	166	103	169	100			17	4
1	45	1			1		1			1	1	1	1	154	92	173	103	160	89	166	96	166	95	176	100	164	94	170	97	162	96	170	102	164	97	167	100	168	102	174	100	157	91	166	96			20	3
0	41	2			1	1			1					147	95	146	88	151	86	148	87																	126	88	133	87	126	84	130	86			19	17
1	21	1			1					1	1			137	67	149	83	94	68	122	76																	137	67	149	83	94	68	122	76
0	17	6
1	15	6
1	41	1			1	1			1					160	116	158	117	150	114	154	116																	202	137	204	125	203	125	204	125			20	4
0	36	2			1	1			1					104	71	106	68	100	70	103	69																	112	79	105	73	102	77	104	75			15	14
0	16	6
0	11	6
1	43	3			1		1			1	1	1	1	138	97	134	94	133	94	134	94	132	100	132	92	132	92	132	92	134	100	137	92	135	95	136	94	124	86	122	83	114	80	118	82			19	9
0	38	0			1					1	1			120	82	110	86	118	80	114	83																	120	82	110	86	118	80	114	83
1	15	1
0	12	1
1	40	0		1
0	35	0		1
1	18	2
1	17	2
1	15	2
0	63	0		1
1	53	3			1		1			1	1	1	1	153	103	145	98	149	99	147	98	157	96	145	100	148	96	146	98	154	96	146	98	149	94	148	96	163	96	138	92	150	95	144	94			10	2
0	40	3			1		1			1	1	1	1	192	120	153	114	159	96	156	105	164	104	144	103	145	90	145	96	144	94	137	102	133	88	135	94	160	106	153	92	151	95	152	94			22	4
0	20	2		1
1	18	1
0	95	0			1					1	1			153	74	142	66	134	67	138	66																	151	93	152	81	162	83	157	82
1	41	0		1
0	39	0		1
1	20	6		1
1	18	6
1	60	4			1	2				1	1			235	111	232	123	213	119	222	121																	206	97	172	105	178	100	175	102			4
1	42	3		1
0	40	1		1
0	12	6
1	75	3			1					1	1			143	83	137	74	127	72	132	73																	143	83	137	74	127	72	132	73
1	47	0		1
1	45	3			1	1			1					145	77	133	72	139	72	136	72																	182	77	173	73	159	67	166	70			2
0	39	0		1
0	19	6
1	16	6
1	75	0			1	1			1					143	91	143	91	147	88	145	90																	139	100	137	80	135	80	136	80			17	8
1	45	3		1
0	37	3			1					1	1			129	83	118	84	128	85	123	84																	129	83	118	84	128	85	123	84
1	18	1
1	15	1
0	13	6
0	14	6
1	55	2			1		1			1	1	1	1	151	102	164	101	159	105	162	103	150	96	151	95	150	96	151	96	146	96	151	93	149	94	150	94	139	104	157	102	143	102	150	102			27	7
0	53	0			1	2				1	1			189	144	178	115	180	119	179	117																	145	89	153	91	145	87	149	89			17	3
0	30	3			1					1	1			134	96	132	90	121	81	126	86																	210	129	191	129	206	134	198	132
1	28	3			1					1	1			123	80	121	80	122	78	122	79																	123	80	121	80	122	78	122	79
1	41	3			1	2				1	1			147	119	165	114	164	113	164	114																	139	99	131	98	133	87	132	92			22	3
0	37	2			1					1	1			113	67	108	74	108	63	108	68																	113	67	108	74	108	63	108	68
0	20	1			1					1	1			114	82	105	80	103	62	104	71																	114	82	105	80	103	62	104	71
1	18	2
0	37	3			1					1	1			118	84	119	88	112	71	116	80																	118	84	119	88	112	71	116	80
0	16	2
1	50	3			1					1	1			116	76	108	76	111	77	110	76																	116	76	108	76	111	77	110	76
0	40	3			1					1	1			92	70	94	68	112	65	103	66																	92	70	94	68	112	65	103	66
0	18	6
0	14	6
1	37	2			1					1	1			123	75	132	82	127	72	130	77																	123	75	132	82	127	72	130	77
0	33	0			1					1	1			100	59	98	61	105	78	102	70																	100	59	98	61	105	78	102	70
1	14	6
1	12	6
1	35	3			1					1	1			120	83	125	83	122	85	124	84																	120	83	125	83	122	85	124	84
0	34	2			1					1	1			102	60	105	73	104	80	104	76																	102	60	105	73	104	80	104	76
0	14	6
0	75	0			1	2				1	1			219	154	218	153	197	152	208	152																	219	154	218	153	197	152	208	152			1
0	33	2			1	1			1					135	91	122	83	117	83	120	83																	125	88	111	82	110	81	110	82			2	1
0	65	0			1	1			1					118	74	84	68	122	66	103	67																	144	92	130	86	128	90	129	88			19	14
1	42	4			1					1	1			128	86	121	76	122	84	122	80																	127	79	122	81	120	73	121	77
0	40	4			1					1	1			124	81	120	75	107	65	114	70																	124	81	120	75	107	65	114	70
0	70	0		1
1	50	4			1	2				1	1			176	115	164	114	158	113	161	114																	96	77	134	76	132	83	133	80			20	5
0	40	3			1					1	1			106	84	106	69	103	71	104	70																	106	84	106	69	103	71	104	70
1	22	3			1					1	1			129	84	118	82	119	77	118	80																	129	84	118	82	119	77	118	80
0	20	2			1					1	1			109	84	109	76	89	72	99	74																	109	84	109	76	89	72	99	74
1	41	3			1	1			1					164	96	163	95	159	102	161	98																	146	97	146	94	145	99	146	96			15	3
0	39	3			1	2				1	1			190	115	180	111	174	111	177	111																	179	107	168	99	151	108	160	104			19	1
1	21	1			1					1	1	1	1	164	100	146	91	139	95	142	93	154	96	142	89	136	89	138	89									143	92	137	87	132	83	134	85
0	19	1
1	18	6
1	43	3		1
0	40	3		1
0	15	6
1	14	6
1	41	3		1
0	37	3		1
0	15	6
0	13	1
1	35	3		1
0	29	2		1
1	55	1			1					1	1			130	86	120	83	126	82	123	82																	130	86	120	83	126	82	123	82
0	45	0			1		1			1	1	1	1	135	93	128	99	133	99	130	99	133	88	132	98	132	98	131	98	139	98	134	99	130	95	132	97	134	79	116	83	114	83	115	83			19	9
1	23	1			1					1	1			122	75	112	89	119	67	116	78																	122	75	112	89	119	67	116	78
0	73	0			1					1	1			139	89	129	86	133	89	131	88																	139	89	129	86	133	89	131	88
1	38	3			1					1	1			141	97	129	89	128	87	128	88																	138	85	133	77	128	84	130	80
1	46	1		1
1	22	3		1
1	19	3
0	15	2
1	59	0			1					1	1			136	72	132	73	118	66	125	70																	136	72	132	73	118	66	125	70
0	56	0			1					1	1			103	74	110	71	98	67	104	69																	103	74	110	71	98	67	104	69
1	34	3			1					1	1			123	81	120	84	134	91	127	88																	123	81	120	84	134	91	127	88
1	36	2			1					1	1			139	87	134	90	122	80	128	85																	139	87	134	90	122	80	128	85
1	38	2			1					1	1			121	81	114	78	113	76	114	77																	121	81	114	78	113	76	114	77
0	34	2			1	1			1					155	99	164	97	142	100	153	98																	169	91	151	96	138	82	144	89			19	11
1	14	6
1	41	0			1					1	1			111	72	122	83	89	73	106	78																	111	72	122	83	89	73	106	78
0	35	2			1		1			1	1	1	1	129	92	135	97	137	109	136	103	125	88	143	97	140	94	141	96	130	86	137	93	139	89	138	91	134	68	134	62	127	67	130	64			13	7
0	14	1
1	11	1
1	41	2			1					1	1	1	1	157	113	154	99	150	102	152	100	136	103	137	93	132	92	135	92									115	93	120	87	115	82	118	84
0	37	3			1					1	1			109	78	109	68	92	72	100	70																	109	78	109	68	92	72	100	70
1	13	6
1	11	6
1	41	3			1					1	1			141	96	132	87	115	85	124	86																	141	96	132	87	115	85	124	86
0	35	3			1					1	1			117	92	115	88	118	89	116	88																	117	92	115	88	118	89	116	88
1	13	1
1	38	3		1
0	33	0			1					1	1			121	80	112	80	104	78	108	79																	121	80	112	80	104	78	108	79
0	13	1
1	41	3		1
0	38	3		1
0	59	1			1	2				1	1			184	110	199	109	194	107	196	108																	117	71	102	73	118	73	110	73			19	3
0	32	3			1					1	1			113	81	110	77	105	74	108	76																	113	81	110	77	105	74	108	76
1	42	3		1
0	37	2		1
0	20	1			1					1	1			105	77	107	77	113	82	110	80																	105	77	107	77	113	82	110	80
1	18	1
1	17	1
1	55	3			1	1			1					129	88	126	80	125	83	126	82																	134	91	124	91	126	86	125	88			16	7
0	51	0			1					1	1			111	82	114	77	104	76	109	76																	111	82	114	77	104	76	109	76
0	26	3			1					1	1			97	66	92	65	86	68	89	66																	97	66	92	65	86	68	89	66
0	22	2			1					1	1			90	55	84	60	69	50	76	55																	90	55	84	60	69	50	76	55
1	46	3			1	1			1					144	94	158	83	128	88	143	86																	150	97	97	77	145	101	121	89			16	13
0	41	3			1		1			1	1	1	1	136	89	130	94	138	94	134	94	130	88	156	125	137	99	147	112	134	89	152	116	149	104	151	110	146	101	139	91	132	93	136	92			19	10
1	23	2			1					1	1			112	62	105	69	113	70	109	70																	112	62	105	69	113	70	109	70
1	19	1
1	21	1			1					1	1			109	79	114	72	109	66	112	69																	109	79	114	72	109	66	112	69
1	47	3	1
0	41	3			1					1	1			113	74	97	71	105	75	101	73																	113	74	97	71	105	75	101	73
0	21	1			1					1	1			98	61	102	63	92	63	97	63																	98	61	102	63	92	63	97	63
1	19	1
1	56	3		1
0	51	2			1					1	1			132	114	133	95	131	82	132	88																	138	72	125	73	118	68	122	70
1	23	2		1
0	46	0			1					1	1	1	1	130	105	141	89	142	91	142	90	114	87	120	78	114	80	117	79	117	87	119	77	116	79	118	78	123	88	119	75	119	76	119	76
1	24	3		1
1	56	0			1	2				1	1			208	130	191	126	213	180	202	153																											2
0	51	0			1					1	1			113	73	105	69	112	72	108	70																	113	73	105	69	112	72	108	70
1	27	2	1
1	41	0			1					1	1			129	82	126	82	129	69	128	76																	129	82	126	82	129	69	128	76
0	36	0			1					1	1			120	79	113	80	111	70	112	75																	120	79	113	80	111	70	112	75
1	14	1
1	45	3			1		1			1	1	1	1	130	98	132	98	129	99	130	98	132	98	133	98	128	98	130	98	125	92	124	90	120	90	122	90	133	93	131	94	131	92	131	93			20	12
0	43	0			1					1	1			143	98	128	86	117	83	122	84																	143	98	128	86	117	83	122	84
1	23	1	1
1	21	1			1					1	1			121	82	105	79	104	70	104	74																	121	82	105	79	104	70	104	74
1	76	0		1
0	71	0		1
1	46	2	1
0	41	0			1					1	1			109	89	116	76	115	71	116	74																	109	89	116	76	115	71	116	74
1	18	1
1	15	1
0	60	0			1	2				1	1			164	115	159	138	158	96	158	117																	126	73	136	79	128	73	132	76			19	7
0	46	0			1	2				1	1			175	131	169	126	183	162	176	144																	137	74	131	69	126	72	128	70			9	7
1	21	1			1					1	1	1	1	133	97	139	92	132	90	136	91	127	90	127	90	122	84	124	88	123	85	123	86	117	81	120	84	115	73	116	78	109	74	112	76
1	46	0	1
0	41	0	1
1	19	1
0	17	1
1	14	1
0	12	6
0	17	1
1	58	3			1					1	1	1	1	158	91	155	90	143	94	149	92	153	90	149	90	146	94	148	92	145	88	138	86	138	90	138	88	129	85	115	78	123	82	119	80
0	51	1			1					1	1			125	82	125	86	119	76	122	81																	125	82	125	86	119	76	122	81
1	41	3			1					1	1			113	80	117	84	116	78	116	81																	113	80	117	84	116	78	116	81
0	37	1			1					1	1			121	88	122	86	115	83	118	84																	121	88	122	86	115	83	118	84
0	11	1
1	56	1	1
0	51	0	1
0	15	1
1	48	0			1					1	1			126	91	119	87	116	86	118	86																	126	91	119	87	116	86	118	86
0	45	0			1					1	1	1	1	139	91	133	98	143	91	138	94	134	86	131	88	138	86	135	87	135	89	129	86	139	91	134	89	137	94	126	84	140	100	133	92
1	25	3			1					1	1			123	82	102	57	122	85	112	71																	123	82	102	57	122	85	112	71
1	23	3	1
1	41	4		1
0	36	3		1
1	11	1
1	51	4			1	1			1					148	93	136	85	140	87	138	86																	138	82	127	74	123	74	125	74			11	8
0	44	3		1
0	23	3		1
1	21	2			1					1	1			118	75	115	71	119	71	117	71																	118	75	115	71	119	71	117	71
1	49	1			1					1	1			125	68	131	69	125	65	128	67																	125	68	131	69	125	65	128	67
0	43	3			1					1	1	1	1	122	97	122	84	122	96	122	90	120	95	121	86	123	90	122	88									119	93	120	89	124	85	122	87
1	16	1
0	20	1			1					1	1			82	47	86	56	86	51	86	54																	82	47	86	56	86	51	86	54
0	61	0			1					1	1	1	1	115	77	130	91	123	90	126	90	113	76	118	83	107	82	112	82									111	75	105	75	91	74	98	74
1	22	2			1					1	1			115	79	112	84	117	77	114	80																	115	79	112	84	117	77	114	80
1	41	4			1					1	1			111	82	105	78	109	78	107	78																	111	82	105	78	109	78	107	78
0	38	3			1					1	1			118	80	113	88	125	84	119	86																	118	80	113	88	125	84	119	86
0	15	6
0	14	6
1	11	6
0	66	6			1	1			1					241	106	226	115	226	98	226	106																	170	116	113	75	163	91	138	83			20	2
1	46	3			1	1			1					183	165	173	123	170	120	172	122																	144	105	152	102	161	102	156	102			12	1
0	40	3			1	1			1					136	86	127	92	129	90	128	91																	130	97	122	82	111	85	116	84			20	17
0	16	1
0	10	6
1	24	3		1
0	22	2		1
1	55	4			1	1			1					174	112	181	106	167	103	174	104																	124	82	120	81	123	82	122	82			20	10
0	50	1			1	1			1					114	75	107	72	98	67	102	70																	131	91	122	73	117	78	120	76			18	16
0	31	1			1					1	1			146	110	101	85	117	76	109	80																	113	75	107	78	117	74	112	76
0	58	3			1	1			1					128	91	126	76	121	75	124	76																	139	85	128	76	127	76	128	76			15	13
1	34	3	1
1	40	1			1					1	1			133	91	136	85	130	85	133	85																	133	91	136	85	130	85	133	85
0	35	0			1					1	1			119	80	113	79	115	74	114	76																	119	80	113	79	115	74	114	76
1	52	4			1	1			1					107	83	109	71	110	70	110	70																	113	79	109	76	112	74	110	75			20	19
0	50	1			1					1	1	1	1	148	74	149	82	131	73	140	78	144	76	144	77	126	72	134	75	141	76	142	77	126	73	134	75	135	77	138	77	128	74	133	76
1	34	4			1					1	1	1	1	136	96	128	91	130	91	129	91	117	79	112	76	114	76	113	76	116	79	112	75	113	76	113	75	114	78	113	74	111	75	112	74
0	30	4	1
1	62	1			1	1			1					106	77	102	68	99	70	100	69																	127	103	123	93	136	102	130	98			19	13
0	58	1			1	1			1					137	79	133	79	121	87	127	83																	123	79	134	80	125	79	130	80			20	19
1	34	3			1					1	1	1	1	168	119	162	106	157	100	160	103	143	98	136	88	133	83	135	86	138	92	131	82	128	83	130	82	128	79	121	69	118	82	120	76
0	30	3			1					1	1			102	60	105	73	104	80	104	76																	102	60	105	73	104	80	104	76
0	9	6
1	54	1			1					1	1			141	85	147	80	131	74	139	77																	141	85	147	80	131	74	139	77
0	50	0			1					1	1			133	84	134	90	120	83	127	86																	133	84	134	90	120	83	127	86
0	24	3	1
0	32	3			1					1	1			111	64	109	62	92	66	100	64																	111	64	109	62	92	66	100	64
1	39	3	1
0	35	3	1
1	44	3			1	1			1					122	100	131	100	121	97	126	98																	123	79	134	80	125	79	130	80			16	11
0	40	1			1					1	1			113	75	106	71	107	69	106	70																	113	75	106	71	107	69	106	70
1	18	1
0	16	1
1	55	3			1					1	1			92	63	94	61	97	58	96	60																	92	63	94	61	97	58	96	60
0	50	0			1	1			1					134	87	129	85	132	85	130	85																	168	99	158	96	173	100	166	98			12	5
0	26	3		1
1	26	3			1					1	1			109	68	122	70	105	61	114	66																	109	68	122	70	105	61	114	66
0	22	2			1					1	1			123	78	121	75	114	77	118	76																	123	78	121	75	114	77	118	76
0	29	3		1
1	36	3		1
1	70	0		1
0	66	0		1
1	53	4			1	1			1					181	117	178	123	178	118	178	120																	177	113	177	97	150	96	164	96			11	2
0	48	3			1					1	1			114	82	116	72	116	66	116	69																	114	82	116	72	116	66	116	69
1	27	3			1					1	1			114	75	116	75	107	71	112	73																	114	75	116	75	107	71	112	73
0	58	0			1					1	1			133	101	107	80	129	98	118	89																	149	120	140	98	132	90	136	94
1	48	0			1					1	1			102	71	97	68	101	64	99	66																	102	71	97	68	101	64	99	66
0	42	0			1					1	1			125	91	115	90	114	85	114	88																	125	91	115	90	114	85	114	88
1	20	1		1
1	18	1
1	55	0			1					1	1			120	96	130	83	124	82	127	82																	120	96	130	83	124	82	127	82
0	50	0			1					1	1			136	102	142	86	136	81	139	84																	136	102	142	86	136	81	139	84
1	30	3		1
0	28	1			1					1	1			104	70	95	65	93	59	94	62																	104	70	95	65	93	59	94	62
1	24	1		1
1	47	1			1	2				1	1			176	120	172	120	189	126	180	123																	150	91	142	87	136	84	139	86			14	5
0	40	1			1					1	1			110	79	100	67	97	61	98	64																	110	79	100	67	97	61	98	64
1	19	1
0	15	1
1	13	1
0	65	0			1	1			1					152	108	149	95	169	94	159	94																	152	108	158	101	136	94	147	98			19	2
0	55	0			1					1	1			99	74	107	74	104	66	106	70																	99	74	107	74	104	66	106	70
1	60	0		1
1	30	1		1
0	28	2		1
1	50	1			1					1	1			121	77	115	75	111	73	113	74																	121	77	115	75	111	73	113	74
0	48	1			1					1	1			116	81	117	77	133	81	125	79																	116	81	117	77	133	81	125	79
1	30	3			1					1	1			92	63	95	62	98	60	96	61																	92	63	95	62	98	60	96	61
0	27	1			1					1	1			118	82	115	78	121	82	118	80																	118	82	115	78	121	82	118	80
1	50	3		1
0	45	3		1
0	26	3		1
0	24	3		1
0	60	0			1	1			1					114	94	129	83	118	75	124	79																	151	102	146	89	136	87	141	88			5	2
0	32	2	1
1	35	0	1
0	12	6
1	10	6
1	40	1			1					1	1			105	73	104	70	99	72	102	71																	105	73	104	70	99	72	102	71
0	34	1			1					1	1			108	75	102	75	100	73	101	74																	108	75	102	75	100	73	101	74
1	15	1
0	13	1
1	62	0			1					1	1			102	61	107	65	106	60	106	62																	102	61	107	65	106	60	106	62
0	58	1			1	2				1	1			194	126	191	103	191	101	191	102																	126	73	123	69	115	66	119	68			19	2
1	34	0			1					1	1			101	66	90	66	95	61	92	64																	101	66	90	66	95	61	92	64
1	23	2			1		1			1	1	1	1	143	93	141	90	139	87	140	88	140	92	142	91	139	88	140	89	142	93	141	93	142	90	141	91	164	94	152	93	142	92	147	92			7	1
1	21	1			1					1	1			111	76	112	77	113	66	112	72																	114	78	116	73	107	65	112	69
1	60	0			1					1	1			101	79	107	72	106	73	106	72																	101	79	107	72	106	73	106	72
0	54	0			1					1	1			94	67	104	78	91	66	98	72																	94	67	104	78	91	66	98	72
1	43	0			1					1	1			107	62	94	69	138	89	116	79																	107	62	94	69	138	89	116	79
0	38	0			1					1	1			105	74	101	76	104	82	102	79																	105	74	101	76	104	82	102	79
0	15	1
1	45	0		1
0	38	0			1					1	1			132	91	126	89	126	87	126	88																	132	91	126	89	126	87	126	88
1	19	1
0	14	1
1	39	3		1
0	33	3		1
1	16	1
1	60	1			1	1			1					102	86	141	117	123	75	132	96																	124	74	110	66	117	68	114	67			13	10
0	55	0			1					1	1	1	1	146	119	143	90	136	86	140	88	144	106	140	89	136	86	138	88									143	94	137	88	135	86	136	87
0	42	1			1	1			1					173	94	162	91	135	90	148	90																	122	73	123	68	121	67	122	68			16	13
1	25	3			1					1	1			121	86	121	80	113	82	117	81																	121	86	121	80	113	82	117	81
0	23	2			1					1	1			108	79	107	76	105	73	106	74																	108	79	107	76	105	73	106	74
0	20	1			1					1	1			84	60	96	64	96	63	96	64																	84	60	96	64	96	63	96	64
1	55	0	1
0	50	0	1
1	32	3			1					1	1			113	72	113	69	105	73	109	71																	113	72	113	69	105	73	109	71
1	28	3			1					1	1			107	74	107	72	116	78	112	75																	107	74	107	72	116	78	112	75
1	23	2			1					1	1			134	79	124	81	118	67	121	74																	134	79	124	81	118	67	121	74
1	55	0		1
0	50	0			1					1	1			96	69	95	65	89	66	92	66																	96	69	95	65	89	66	92	66
0	20	1			1					1	1			93	62	90	61	78	52	84	56																	93	62	90	61	78	52	84	56
0	12	1
1	45	0			1	1			1					157	105	163	108	149	101	156	104																	123	74	119	68	118	68	118	68			10	6
0	40	0			1					1	1			131	86	122	85	122	92	122	88																	131	86	122	85	122	92	122	88
1	21	1			1					1	1			120	77	114	73	115	75	114	74																	120	77	114	73	115	75	114	74
0	55	0			1					1	1			93	67	99	69	109	88	104	78																	93	67	99	69	109	88	104	78
1	32	3			1					1	1			93	67	99	69	109	88	104	78																	93	67	99	69	109	88	104	78
0	28	3		1
1	10	6
0	8	6
1	36	3			1					1	1	1	1	131	95	132	89	132	92	132	90	130	94	131	90	128	90	130	90									130	92	130	90	125	88	128	89
0	33	1			1					1	1			116	73	108	70	103	66	106	68																	116	73	108	70	103	66	106	68
0	11	1
1	32	3		1
0	9	6
0	58	0	1
1	35	3			1					1	1			137	96	140	87	128	84	134	86																	137	96	140	87	128	84	134	86
1	42	0			1					1	1			132	78	121	80	125	81	123	80																	132	78	121	80	125	81	123	80
0	38	0			1					1	1			83	62	96	61	88	59	92	60																	83	62	96	61	88	59	92	60
0	18	2
1	15	1
0	72	0			1					1	1			127	76	123	74	117	78	120	76																	127	76	123	74	117	78	120	76
0	45	0			1	1			1					164	93	147	93	144	85	146	89																	164	86	157	86	150	81	154	84			17	8
1	20	3		1
1	40	1			1					1	1			134	89	129	86	130	83	130	84																	134	89	129	86	130	83	130	84
0	35	3			1					1	1			137	91	118	74	125	77	122	76																	137	91	118	74	125	77	122	76
1	15	1
1	13	1
1	11	1
1	58	0			1					1	1			140	94	137	88	131	87	134	88																	140	94	137	88	131	87	134	88
0	52	0			1					1	1			108	68	109	75	100	71	104	73																	108	68	109	75	100	71	104	73
0	14	2
0	12	1
1	38	0		1
0	34	2			1					1	1			113	74	110	76	110	76	110	76																	113	74	110	76	110	76	110	76
0	14	1
1	10	6
0	50	0			1					1	1			99	79	95	67	95	67	95	67																	99	79	95	67	95	67	95	67
1	55	0			1	1			1					141	99	144	86	128	86	136	86																	114	79	121	81	114	80	118	80			15	12
0	50	0			1					1	1	1	1	143	98	136	92	138	98	137	95	128	92	124	87	125	91	124	89	131	92	126	88	125	90	125	89	129	94	130	89	129	86	130	88
1	32	3			1					1	1			124	64	146	92	104	74	125	83																	124	64	146	92	104	74	125	83
1	48	0			1		1			1	1	1	1	158	100	149	105	154	98	152	102	152	94	142	96	142	91	142	94	148	92	140	93	142	91	141	92	138	97	141	97	125	88	133	92			19	6
0	43	0			1		1			1	1	1	1	146	90	135	88	121	100	128	94	141	96	136	90	122	98	129	94	141	95	133	91	134	99	133	95	135	88	128	88	124	78	126	83			21	15
1	29	4			1					1	1			86	68	135	86	123	92	129	89																	86	68	135	86	123	92	129	89
1	22	3			1					1	1	1	1	146	90	135	88	121	100	128	94	131	82	121	78	116	82	119	80	119	78	115	73	109	80	112	77	95	71	104	63	94	76	99	70
1	55	0			1	1			1					147	97	147	98	142	94	144	96																	78	50	122	86	110	76	116	81			16	11
0	50	0			1					1	1			115	80	112	77	110	75	111	76																	115	80	112	77	110	75	111	76
0	22	2			1					1	1			107	77	127	78	112	72	120	75																	107	77	127	78	112	72	120	75
0	21	2			1					1	1			108	73	98	62	92	62	95	62																	108	73	98	62	92	62	95	62
0	18	1
1	41	3		1
0	37	3		1
0	16	2
0	15	1
0	55	0			1					1	1			115	74	110	78	108	81	109	80																	115	74	110	78	108	81	109	80
0	31	3			1					1	1			123	81	111	75	108	73	110	74																	123	81	111	75	108	73	110	74
1	29	4			1					1	1	1	1	150	129	117	79	127	103	122	91	135	103	116	79	116	90	116	84	133	102	122	84	121	92	121	88	129	100	134	94	129	95	132	94
0	33	3	1
1	35	3			1					1	1			126	80	143	87	126	91	134	89																	126	80	143	87	126	91	134	89
0	31	1			1					1	1			118	75	110	71	108	64	109	68																	118	75	110	71	108	64	109	68
0	11	1
1	49	1			1					1	1	1	1	116	81	141	93	141	92	141	92	109	79	124	84	125	86	124	85	120	80	127	86	131	88	129	87	141	83	134	90	144	90	139	90
0	45	0			1					1	1			123	81	118	85	131	84	124	84																	123	81	118	85	131	84	124	84
0	23	3			1					1	1			116	85	106	84	120	75	113	80																	116	85	106	84	120	75	113	80
1	43	3		1
0	40	0		1
0	20	1		1
1	17	1
0	65	0		1
1	55	0			1					1	1			76	53	100	69	85	59	92	64																	99	64	92	59	94	61	93	60
0	50	0			1					1	1			114	72	95	70	99	74	97	72																	114	72	95	70	99	74	97	72
1	28	2			1					1	1	1	1	138	100	141	99	143	116	142	108	126	88	133	90	123	96	128	94	118	83	124	83	118	89	121	86	102	71	107	67	109	75	108	71
1	36	3		1
0	33	3			1					1	1			126	83	127	90	120	82	124	86																	126	83	127	90	120	82	124	86
1	14	1
0	12	1
1	45	3			1					1	1	1	1	166	109	176	109	158	104	167	106	176	112	173	110	160	106	166	108									185	114	170	111	162	107	166	109
0	40	0			1					1	1	1	1	146	90	135	88	121	100	128	94	131	86	124	82	124	88	124	85	131	85	127	87	129	84	128	85	132	84	133	95	139	76	136	86
0	24	2			1					1	1	1	1	146	90	135	88	121	100	128	94	125	78	119	78	109	79	114	78	119	81	119	78	113	82	116	80	107	89	118	78	121	89	120	84
1	20	1			1					1	1			86	68	135	86	123	92	129	89																	86	68	135	86	123	92	129	89
0	16	1
1	49	4		1
0	41	3		1
1	26	3		1
1	24	3		1
1	38	3			1					1	1			126	98	119	81	108	75	114	78																	126	98	119	81	108	75	114	78
0	34	2			1					1	1			117	88	110	83	118	84	114	84																	117	88	110	83	118	84	114	84
0	20	1			1					1	1			77	61	86	52	73	55	80	54																	77	61	86	52	73	55	80	54
1	16	1
1	45	3			1					1	1	1	1	128	88	128	84	117	96	122	90	109	78	106	75	105	80	105	78	118	82	111	80	112	83	112	81	135	88	123	89	127	88	125	88
0	41	3			1					1	1	1		132	87	118	92	123	87	120	90																	132	87	118	92	123	87	120	90
0	22	1		1
1	21	1		1
1	49	3			1					1	1	1	1	130	94	138	100	126	91	132	96	113	80	120	82	115	76	117	79	114	80	111	80	114	75	112	78	116	81	95	78	111	74	103	76
0	44	2			1					1	1			115	77	110	76	147	88	128	82																	115	77	110	76	147	88	128	82
1	30	3			1					1	1			126	87	133	95	138	83	136	89																	126	87	133	95	138	83	136	89
1	26	4			1					1	1			125	75	105	68	100	75	102	72																	125	75	105	68	100	75	102	72
1	48	4		1
0	45	3			1					1	1	1	1	125	94	149	93	123	94	136	94	126	84	130	83	119	87	124	85	121	82	123	81	115	83	119	82	110	76	110	76	108	75	109	76
0	20	3			1					1	1			94	65	86	59	82	53	84	56																	94	65	86	59	82	53	84	56
1	50	0		1
0	47	0			1					1	1			124	93	112	91	110	81	111	86																	124	93	112	91	110	81	111	86
1	29	3			1					1	1			153	95	118	85	116	84	117	84																	153	95	118	85	116	84	117	84
0	18	1
1	35	3			1					1	1			113	91	114	85	133	80	124	82																	113	91	114	85	133	80	124	82
0	33	2			1					1	1			117	83	148	72	116	86	132	79																	117	83	148	72	116	86	132	79
0	13	1
0	12	1
1	10	6
1	38	0			1					1	1			112	89	112	84	108	77	110	80																	112	89	112	84	108	77	110	80
0	33	1		1
0	13	6
0	31	2		1
1	10	6
1	75	2			1					1	1			138	76	132	75	132	69	132	72																	138	76	132	75	132	69	132	72
0	70	0			1					1	1			116	78	103	72	112	73	108	72																	116	78	103	72	112	73	108	72
1	26	3			1					1	1			119	63	114	63	117	57	116	60																	119	63	114	63	117	57	116	60
1	32	3			1					1	1			118	81	113	71	106	66	110	68																	118	81	113	71	106	66	110	68
0	30	3			1					1	1			117	71	103	68	105	66	104	67																	117	71	103	68	105	66	104	67
1	45	0		1
0	42	1		1
1	26	2		1
1	23	2		1
0	21	2		1
1	18	2
1	39	0		1
0	36	1		1
0	18	1
0	16	1
1	14	1
1	12	1
1	37	0			1					1	1	1	1	145	124	139	106	143	107	141	106	145	112	140	100	136	92	138	96	133	99	129	91	127	87	128	89	110	74	106	75	110	77	108	76
0	35	0			1					1	1	1	1	153	106	137	108	159	109	148	108	145	98	138	95	141	94	140	94	136	91	130	89	132	85	131	87	118	76	113	76	115	68	114	72
1	17	1
0	15	1
1	13	1
0	24	0			1					1	1			96	65	94	67	87	61	90	64																	96	65	94	67	87	61	90	64
1	43	0		1
0	40	0			1					1	1			104	83	104	73	98	74	101	74																	104	83	104	73	98	74	101	74
1	25	1			1					1	1			131	94	136	85	121	82	128	84																	131	94	136	85	121	82	128	84
1	21	1			1					1	1			139	82	82	65	104	81	93	73																	139	82	82	65	104	81	93	73
0	17	1
1	35	0	1
0	33	0			1					1	1			134	67	112	68	99	70	106	69																	134	67	112	68	99	70	106	69
0	13	1
0	12	1
1	45	3	1
0	40	3	1
0	16	1
0	14	1
1	75	3			1					1	1			93	70	95	70	102	75	98	72																	93	70	95	70	102	75	98	72
0	68	0			1					1	1			100	65	106	60	111	77	108	68																	100	65	106	60	111	77	108	68
1	30	1			1					1	1			108	75	90	73	106	70	98	72																	108	75	90	73	106	70	98	72
1	23	1			1					1	1			112	74	110	73	103	65	106	69																	112	74	110	73	103	65	106	69
0	21	1			1					1	1			140	88	117	80	118	85	118	82																	140	88	117	80	118	85	118	82
1	19	1
1	17	1
1	34	3			1					1	1			114	80	108	79	113	79	110	79																	114	80	108	79	113	79	110	79
0	30	0			1					1	1			108	78	108	73	112	80	110	76																	108	78	108	73	112	80	110	76
1	12	1
1	54	0			1					1	1			111	76	107	72	93	68	100	70																	111	76	107	72	93	68	100	70
0	50	0			1					1	1			113	79	122	74	111	73	116	74																	113	79	122	74	111	73	116	74
1	29	3			1					1	1			128	85	121	80	115	76	118	78																	128	85	121	80	115	76	118	78
1	27	2			1					1	1			127	98	109	91	122	80	116	86																	127	98	109	91	122	80	116	86
0	80	0			1					1	1			106	68	111	55	113	59	112	57																	106	68	111	55	113	59	112	57
1	35	2			1					1	1	1	1	115	95	139	96	137	98	138	97	118	88	130	86	130	86	130	86	123	88	130	86	129	86	130	86	132	88	130	88	129	85	130	86
0	31	2			1					1	1			105	80	101	68	94	62	98	65																	105	80	101	68	94	62	98	65
1	16	1
0	14	1
0	12	1
1	45	0			1		1			1	1	1	1	128	84	124	100	122	90	123	95	124	86	123	92	120	88	122	90	132	90	131	93	128	89	130	91	147	98	123	88	122	86	122	87			13	8
0	40	0			1					1	1			109	80	107	74	106	83	106	78																	109	80	107	74	106	83	106	78
1	22	2		1
1	20	2			1					1	1			125	75	117	71	107	71	112	71																	125	75	117	71	107	71	112	71
1	18	1
1	60	1			1					1	1			125	83	111	68	108	75	110	72																	125	83	111	68	108	75	110	72
0	48	0			1	2				1	1			156	126	148	132	142	107	145	120																	158	113	149	107	147	107	148	107			11	2
1	32	0			1					1	1			121	81	117	80	115	80	116	80																	121	81	117	80	115	80	116	80
1	36	1			1					1	1			126	85	117	76	124	84	120	80																	126	85	117	76	124	84	120	80
1	40	3		1
0	38	1		1
1	17	1
1	15	1
1	40	3			1					1	1			119	81	118	81	117	80	118	80																	119	81	118	81	117	80	118	80
0	38	3			1					1	1			123	79	124	79	135	72	130	76																	123	79	124	79	135	72	130	76
1	15	1
0	12	1
0	10	6
1	45	3		1
0	40	3			1	1			1					132	104	126	87	134	88	130	88																	124	83	110	83	116	83	113	83			12	10
1	20	1			1					1	1			120	67	109	87	117	73	113	80																	120	67	109	87	117	73	113	80
1	19	1
1	11	6
0	65	3			1		1			1	1	1	1	164	112	161	92	177	120	169	106	167	106	164	96	174	113	168	104	166	102	165	94	169	107	167	100	145	97	140	97	137	90	138	94			9	2
1	39	4			1					1	1			147	93	135	88	130	89	132	88																	117	50	108	72	110	78	109	75
1	54	1			1		1			1	1	1	1	151	94	151	92	154	98	152	95	148	93	142	90	140	92	141	90	150	93	143	91	142	89	142	90	131	88	128	84	130	86	129	85			21	11
0	51	0			1	1			1					136	84	139	91	138	80	138	86																	133	94	136	88	124	83	130	86			16	13
1	32	2			1					1	1			129	84	133	91	134	86	134	88																	152	93	137	102	132	90	134	96
0	31	3			1					1	1	1	1	96	73	107	89	132	96	120	92	106	72	110	80	122	84	116	81	107	74	112	80	122	82	117	81	109	79	115	82	123	79	119	80
1	40	3			1		1			1	1	1	1	161	110	149	109	148	107	148	108	155	116	152	121	148	105	150	113	158	113	156	119	156	106	156	113	130	95	121	98	130	92	126	95			21	4
0	35	0			1					1	1			138	104	136	92	135	83	136	88																	132	82	133	78	104	76	118	77
1	15	2
0	60	0			1					1	1	1	1	132	83	136	94	148	70	142	82	135	77	136	80	140	73	138	76	130	78	130	81	131	75	131	78	120	80	118	85	114	78	116	82
1	37	3		1
0	29	6			1					1	1	1	1	147	97	141	104	142	95	142	100	142	94	140	96	132	90	136	93	139	91	133	91	127	87	130	89	131	87	120	81	117	83	118	82
1	49	3		1
0	45	1		1
0	16	1
1	12	0
1	52	3	1
0	49	2	1
1	30	3	1
1	28	3	1
0	26	3	1
0	24	3	1
1	20	2	1
1	48	2			1					1	1			120	85	112	86	114	81	113	84																	107	69	104	63	104	66	104	64
0	46	3			1	2				1	1			176	109	151	135	147	90	149	112																	162	103	157	100	131	88	144	94			19	7
1	19	3
0	17	3
0	14	1
1	45	3			1					1	1			116	78	118	90	148	86	133	88
0	43	4			1					1	1			111	72	122	83	89	73	106	78																	111	72	122	83	89	73	106	78
1	16	1
0	14	1
0	13	1
1	11	1
1	42	2			1					1	1	1	1	135	96	138	96	134	96	136	96	120	80	121	81	118	82	120	81	120	84	125	81	118	84	122	82	119	92	133	82	117	88	125	85
0	40	0		1
1	40	3			1	1			1					116	80	126	77	128	72	127	74																	123	80	117	79	120	81	118	80			18	15
0	38	5			1					1	1			126	90	120	88	124	80	122	84																	126	90	120	88	124	80	122	84
0	11	1
0	70	0		1
1	33	3		1
1	37	4			1					1	1	1		125	89	120	89	117	90	118	90																	125	89	120	89	117	90	118	90
0	30	3			1					1	1			115	84	109	73	107	76	108	74																	115	84	109	73	107	76	108	74
0	14	1
1	8	1
1	48	3			1					1	1			114	68	113	75	99	74	106	74																	114	68	113	75	99	74	106	74
0	45	2			1					1	1			126	66	108	77	110	67	109	72																	126	66	108	77	110	67	109	72
0	22	2			1					1	1			90	54	91	51	92	50	92	50																	90	54	91	51	92	50	92	50
1	17	1
0	43	1			1					1	1			119	81	118	71	117	68	118	70																	129	88	135	81	134	80	134	80
1	24	3		1
0	20	2			1					1	1			90	59	94	59	88	61	91	60																	90	59	94	59	88	61	91	60
1	18	1
1	46	0			1					1	1			88	60	86	62	93	63	90	62																	88	60	86	62	93	63	90	62
0	40	1			1					1	1			117	80	117	75	115	72	116	74																	117	80	117	75	115	72	116	74
0	22	3			1					1	1			88	60	94	55	95	57	94	56																	88	60	94	55	95	57	94	56
0	70	0		1
0	70	0			1	1			1					128	110	168	116	168	101	168	108																											11	2
1	55	0			1		1			1	1	1	1	202	102	195	99	114	86	154	92	196	114	192	106	154	98	173	102	188	118	180	104	155	95	167	99	130	92	136	94	135	93	136	94			10	1
0	45	0			1					1	1			139	88	121	86	130	89	126	88																	139	88	121	86	130	89	126	88
1	28	2			1					1	1			111	79	101	74	98	71	100	72																	111	79	101	74	98	71	100	72
1	32	1			1					1	1			108	76	123	70	113	70	118	70																	108	76	123	70	113	70	118	70
0	30	2			1					1	1			103	70	112	65	107	67	110	66																	103	70	112	65	107	67	110	66
1	35	2		1
0	33	2		1
1	49	3			1	1			1					139	95	146	89	140	99	143	94																	137	90	140	94	132	93	136	94			18	3
0	45	2			1	1			1					161	106	159	97	162	95	160	96																	160	110	151	108	149	115	150	112			17	2
0	17	1
1	54	1			1					1	1			124	64	146	92	104	74	125	83																	124	64	146	92	104	74	125	83
1	32	3			1					1	1	1	1	158	112	150	106	117	76	134	91	138	95	134	90	120	76	127	83	128	89	124	85	118	76	121	81	109	77	102	76	115	75	108	76
0	28	3		1
0	34	3		1
1	39	1		1
0	37	0			1					1	1			106	76	106	74	107	79	106	76																	106	76	106	74	107	79	106	76
1	15	1
0	13	1
0	9	6
1	38	4		1
0	34	3			1					1	1			108	74	107	74	107	77	107	76																	108	74	107	74	107	77	107	76
0	15	1
1	13	6
1	44	0			1					1	1	1	1	146	84	137	86	142	86	140	86	146	91	144	87	145	84	144	86									146	98	150	88	148	82	149	85
0	39	3			1					1	1			113	82	115	89	112	78	114	84																	113	82	115	89	112	78	114	84
1	13	1
0	10	6
0	44	0			1					1	1	1	1	125	94	117	96	122	83	120	90	118	90	110	87	112	80	112	84									111	85	104	78	103	76	104	77
1	23	3			1					1	1			100	66	103	80	98	70	100	75																	100	66	103	80	98	70	100	75
1	20	1			1					1	1			106	69	99	68	105	68	102	68																	106	69	99	68	105	68	102	68
0	18	1
1	79	0			1					1	1			104	69	101	68	108	73	104	70																	104	69	101	68	108	73	104	70
0	69	0			1	2				1	1			190	138	188	95	189	98	188	96																	176	96	174	106	164	92	169	99			21	8
1	83	3			1					1	1	1	1	159	93	154	90	156	89	155	90	146	98	150	98	143	92	146	95	137	90	139	90	130	87	134	89	121	73	116	75	105	78	110	76
0	69	0		1
1	43	4		1
0	38	2			1					1	1			99	75	95	53	96	68	96	60																	99	75	95	53	96	68	96	60
1	20	1			1					1	1			126	98	119	81	108	75	114	78																	126	98	119	81	108	75	114	78
1	17	1
1	61	1			1					1	1			128	86	131	78	118	77	124	78																	128	86	131	78	118	77	124	78
0	54	0			1	2				1	1			204	105	197	113	183	118	190	116																	152	136	161	97	152	98	156	98			19	2
0	24	3			1					1	1			96	62	102	84	131	89	116	86																	96	62	102	84	131	89	116	86
1	64	0			1					1	1			111	66	120	72	111	70	116	71																	111	66	120	72	111	70	116	71
0	54	0			1					1	1			130	84	120	90	115	80	118	85																	130	84	120	90	115	80	118	85
1	27	1			1					1	1			130	83	133	85	131	79	132	82																	130	83	133	85	131	79	132	82
1	26	3			1					1	1			136	93	140	89	130	84	135	86																	136	93	140	89	130	84	135	86
1	25	2			1					1	1			114	78	150	122	91	49	120	86																	114	78	150	122	91	49	120	86
1	37	3			1					1	1			134	91	126	91	117	87	122	89																	134	91	126	91	117	87	122	89
0	34	0			1					1	1			117	85	124	88	119	90	122	89																	117	85	124	88	119	90	122	89
1	16	1
0	14	1
1	33	3			1					1	1			128	75	124	81	118	73	121	77																	128	75	124	81	118	73	121	77
0	29	2			1					1	1			105	89	114	86	115	84	114	85																	105	89	114	86	115	84	114	85
1	9	6
0	72	0			1		1			1	1	1	1	173	88	161	82	145	84	153	83	167	92	154	86	143	84	148	84	160	89	147	87	138	83	142	85	127	72	128	72	125	72	126	72			15	9
1	40	3		1
0	31	2		1
1	51	0			1	1			1					127	74	124	74	125	73	124	74																	125	77	128	69	120	70	124	70			17	15
0	47	0			1					1	1			142	74	116	65	107	68	112	66																	142	74	116	65	107	68	112	66
0	26	3			1					1	1			108	72	98	73	102	64	100	68																	97	64	94	63	98	64	96	64
1	23	2			1					1	1			126	80	123	78	120	72	122	75																	126	80	123	78	120	72	122	75
1	52	2			1					1	1			151	90	133	84	130	79	132	82																	144	88	134	89	117	79	126	84
0	46	0			1					1	1			99	75	102	60	110	71	106	66																	127	84	118	74	127	80	122	77
0	42	0			1					1	1			143	89	142	82	136	79	139	80																	129	78	121	70	127	63	124	66
1	29	2			1					1	1			136	85	130	85	117	77	124	81																	115	73	110	67	103	66	106	66
0	52	0			1					1	1			104	69	85	60	90	60	88	60																	100	69	105	69	103	66	104	68
1	29	3			1					1	1			108	87	82	66	122	81	102	74																	120	66	108	72	110	62	109	67
1	27	3			1	1		1						143	94	136	91	138	93	137	92																	149	105	144	99	138	97	141	98			15	3
1	34	3		1
0	29	2			1					1	1	1		135	89	137	94	129	88	133	91																	135	89	137	94	129	88	133	91
1	10	1
0	48	0			1					1	1			109	71	105	70	102	68	104	69																	120	74	118	73	111	73	114	73
1	34	4			1					1	1			102	73	102	71	99	68	100	70																	102	73	102	71	99	68	100	70
0	19	3
1	54	1			1					1	1			102	73	93	75	98	70	96	72																	113	74	112	71	101	71	106	71
1	42	3		1
0	32	2		1
1	38	3			1					1	1			123	81	113	75	114	75	114	75																	123	81	113	75	114	75	114	75
0	28	3			1					1	1			112	77	101	70	98	69	100	70																	125	76	113	81	111	84	112	82
1	54	0		1
0	45	0			1	1			1					141	83	132	81	134	84	133	82																	140	79	138	78	132	82	135	80			18	5
1	28	3			1					1	1			129	94	126	88	121	80	124	84																	153	102	153	94	149	88	151	91
1	33	3			1		1			1	1	1	1	137	95	134	91	134	94	134	92	140	98	139	98	135	94	137	95	133	93	132	93	126	87	129	90	124	91	127	85	123	88	125	86			17	12
0	31	2			1					1	1			110	78	109	82	98	75	104	78																	101	73	93	68	102	69	98	68
1	10	6
1	53	1			1					1	1			112	71	108	66	114	66	111	66																	145	91	135	90	132	82	134	86
1	31	3			1					1	1			134	106	118	73	114	73	116	73																	120	78	110	77	117	84	114	80
1	27	3			1					1	1			138	120	117	74	111	74	114	74																	111	71	109	71	101	66	105	68
1	22	3		1
0	43	0		1
1	24	2			1					1	1			115	76	102	72	98	66	100	69																	115	76	102	72	98	66	100	69
0	23	3		1
1	45	0		1
0	40	0		1
1	24	2		1
1	21	1		1
1	18	1
1	28	3			1					1	1			117	74	121	81	119	71	120	76																	117	74	121	81	119	71	120	76
0	26	2			1					1	1			106	81	103	76	102	74	102	75																	105	73	107	75	96	75	102	75
0	59	0			1	1			1					187	104	187	107	176	106	182	106																	120	77	118	62	112	71	115	66			18	9
0	28	3			1					1	1			113	83	105	79	98	77	102	78																	113	83	105	79	98	77	102	78
1	53	1			1	1			1					155	83	133	76	138	77	136	76																	144	86	141	83	122	82	132	82			16	5
0	47	0			1					1	1			92	69	92	67	94	65	93	66																	87	55	85	56	90	60	88	58
1	27	3			1					1	1			121	80	120	93	125	68	122	80																	115	87	114	81	117	83	116	82
1	25	2			1					1	1			139	92	130	88	121	81	126	84																	127	86	128	90	112	85	120	88
1	21	4			1		1			1	1	1	1	138	103	150	100	132	93	141	96	139	100	140	98	132	93	136	95	142	97	140	96	133	91	136	93	132	99	147	91	120	87	134	89			18	6
0	65	0			1	1			1					203	105	165	89	183	86	174	88																	160	80	147	82	137	88	142	85			16	9
1	46	3			1	2				1	1			193	118	201	118	201	116	201	117																	146	99	147	100							22
0	38	3			1	2				1	1			178	122	164	118	160	119	162	118																	118	96	119	91							20	1
0	18	2
0	16	1
1	14	1
0	12	1
1	41	3			1					1	1			116	84	113	85	113	85	113	85																	139	100	130	101	127	96	128	98
0	33	3			1					1	1			122	78	118	81	118	77	118	79																	109	73	99	74	111	69	105	72
0	12	1
1	11	6
0	10	6
0	55	0		1
0	31	1			1					1	1			105	79	97	47	99	68	98	58																	105	79	97	47	99	68	98	58
0	65	0		1
0	37	2		1
1	15	6
1	15	6
1	11	6
1	31	2		1
0	57	0			1	2				1	1			207	134	195	115	186	99	190	107																	153	99	133	92	134	91	134	92			15
0	38	0			1					1	1			117	74	115	74	101	74	108	74																	117	74	115	74	101	74	108	74
1	32	1			1					1	1			108	69	101	65	100	64	100	64																	108	69	101	65	100	64	100	64
0	30	3			1					1	1			88	69	90	61	90	62	90	62																	98	75	104	64	82	59	93	62
1	53	0			1	2				1	1			166	124	180	123	164	111	172	117																	136	93	139	95							19	4
0	48	1		1
1	29	1			1					1	1	1		137	96	134	93	135	91	134	92																	137	96	134	93	135	91	134	92
0	71	0			1		1			1	1	1	1	179	108	165	101	161	99	163	100	166	110	167	108	166	108	166	108	173	113	176	115	173	113	174	114	107	81	111	79	114	80	112	80			19	13
1	33	1	1
0	28	2			1					1	1			117	79	116	73	115	75	116	74																	117	79	116	73	115	75	116	74
0	51	0			1	1			1					137	62	122	60	120	58	121	59																	99	60	99	58	99	63	99	60			16	13
0	21	2			1					1	1			126	79	99	64	104	75	102	70																	126	79	99	64	104	75	102	70
1	58	1			1					1	1			148	89	125	79	135	86	130	82																	119	75	126	69	120	77	123	73
1	46	1			1	1			1					140	87	135	82	128	81	132	82																	145	95	135	93	131	91	133	92			2
0	44	0			1					1	1			118	83	109	77	119	78	114	78																	124	74	123	71	105	72	114	72
0	28	3		1
0	26	2			1					1	1			104	73	110	75	100	71	105	73																	104	73	110	75	100	71	105	73
0	18	1
1	49	3			1	1			1					151	102	172	97	168	102	170	100																	144	88	142	89	139	89	140	89			19	5
0	46	1			1					1	1			130	84	121	89	124	82	122	86																	105	71	121	73	118	69	120	71
1	26	3			1					1	1			122	81	106	67	114	74	110	70																	113	69	106	73	123	72	114	72
1	25	1			1					1	1			136	83	134	91	131	81	132	86																	136	83	134	91	131	81	132	86
0	23	3			1					1	1			88	69	122	72	108	66	115	69																	127	111	94	60	86	70	90	65
0	65	0			1	1			1					169	87	144	74	145	80	144	77																	119	71	124	71	120	69	122	70			16	11
1	30	3			1					1	1			118	85	124	88	117	86	120	87																	118	85	124	88	117	86	120	87
1	28	3			1					1	1			130	90	127	83	127	80	127	82																	130	90	127	83	127	80	127	82
0	41	2			1					1	1			133	82	135	76	136	78	136	77																	135	78	133	82	133	77	133	80
0	22	3			1					1	1			95	53	83	52	80	45	82	48																	95	53	83	52	80	45	82	48
0	18	1
1	20	2			1					1	1			94	65	100	63	108	70	104	66																	94	65	100	63	108	70	104	66
1	41	2			1		1			1	1	1	1	142	92	134	87	142	94	138	90	136	98	131	94	140	96	135	95	134	95	126	91	134	91	130	91	146	108	131	95	143	98	137	96			19	8
0	38	2			1					1	1			118	83	118	81	112	85	115	83																	116	84	122	85	121	82	122	84
1	22	3			1					1	1			122	69	103	65	82	33	92	49																	122	69	103	65	82	33	92	49
0	18	1
1	20	1			1					1	1			109	71	123	72	85	59	104	66																	109	71	123	72	85	59	104	66
1	39	2			1					1	1			119	88	125	91	122	82	124	86																	111	75	112	82	114	81	113	82
0	34	1			1					1	1			123	87	125	87	121	84	123	86																	117	79	111	78	104	75	108	76
1	14	1
0	10	6
1	56	0			1	1			1					136	80	137	71	136	70	136	70																	175	89	167	88	160	84	164	86			17	3
0	51	0			1					1	1			150	88	142	83	121	82	132	82																	151	93	143	90	130	80	136	85
1	24	3			1					1	1			111	76	115	73	92	62	104	68																	111	76	115	73	92	62	104	68
0	48	0		1
1	28	3		1
1	26	1		1
1	56	1			1	1			1					125	80	107	79	108	79	108	79																	125	80	107	79	108	79	108	79			1
0	53	0			1	1			1					143	92	122	68	151	84	136	76																	149	92	147	91	143	89	145	90			18	7
1	36	3		1
1	33	3		1
1	29	3			1					1	1			137	92	127	84	128	85	128	84																	113	80	115	81	112	71	114	76
1	43	1			1					1	1	1	1	144	90	140	89	139	87	140	88	140	88	126	82	134	86	130	84									135	87	112	74	128	85	120	80
1	20	3			1					1	1			105	72	108	58	110	62	109	60																	105	72	108	58	110	62	109	60
1	15	1
1	41	3			1	2				1	1			168	116	156	112	139	111	148	112																	140	102	144	105	131	98	138	102			18	5
0	31	2			1					1	1			102	71	98	60	94	60	96	60																	96	58	88	67	92	59	90	63
1	13	6
1	53	0			1					1	1	1		144	103	139	96	141	97	140	96																	144	103	139	96	141	97	140	96
1	30	2			1					1	1			135	88	127	83	130	89	128	86																	135	88	127	83	130	89	128	86
0	28	2			1					1	1			98	76	101	71	108	69	104	70																	98	76	101	71	108	69	104	70
0	65	0			1	1			1					106	71	109	68	91	63	100	66																	123	81	117	76	114	70	116	73			17	14
1	31	2			1					1	1			103	71	98	72	101	71	100	72																	103	71	98	72	101	71	100	72
1	38	2			1					1	1			121	82	119	82	121	81	120	82																	121	82	119	82	121	81	120	82
0	33	2			1					1	1			119	83	107	83	115	76	111	80																	119	83	107	83	115	76	111	80
1	16	1
0	15	1
0	13	1
1	47	0			1		1			1	1	1	1	164	96	158	95	150	94	154	94	142	89	135	88	132	87	134	87	133	84	146	96	141	93	144	95	150	93	148	92	143	89	146	90			18	2
0	47	0			1					1	1			116	84	112	71	107	72	110	72																	116	84	112	71	107	72	110	72
0	22	3			1					1	1			99	75	97	71	103	68	100	70																	99	75	97	71	103	68	100	70
1	25	3			1		1			1	1	1	1	140	89	126	88	123	96	124	92	137	92	132	90	126	93	128	92	132	91	129	90	124	90	126	90	122	90	123	89	122	84	122	86			3
0	23	2			1					1	1			91	71	91	61	85	63	88	62																	91	71	91	61	85	63	88	62
0	65	1			1	1			1					122	73	123	62	121	64	122	63																	142	73	134	77	130	73	132	75			18	16
1	43	2		1
0	38	1			1					1	1	1	1	165	106	170	103	163	105	166	104	176	114	176	112	170	110	172	111									187	121	181	121	176	116	178	118
1	14	1
0	12	6
1	38	2			1					1	1			111	71	97	69	103	67	100	68																	111	71	97	69	103	67	100	68
0	34	2			1					1	1			115	78	114	72	109	72	112	72																	115	78	114	72	109	72	112	72
0	10	6
1	51	1			1	1			1					114	74	102	69	115	73	108	71																	110	75	93	76	105	72	99	74			17	16
0	48	0			1	1			1					135	76	137	68	139	81	138	74																	155	83	125	85	147	80	136	82			16	11
1	29	2		1
1	48	3			1					1	1			133	80	119	80	114	81	116	80																	126	79	131	80	133	80	132	80
0	37	3			1					1	1			128	78	125	86	123	81	124	84																	127	81	130	86	133	87	132	86
0	20	1			1					1	1			107	69	99	63	103	61	101	62																	107	69	99	63	103	61	101	62
0	18	1
1	48	1			1	1			1					149	110	142	96	136	107	139	102																	199	140	149	99	139	102	144	100			17	1
0	42	1			1					1	1			116	85	115	78	110	82	112	80																	116	85	115	78	110	82	112	80
1	22	3			1					1	1			115	68	116	68	117	80	116	74																	145	83	123	85	122	84	122	84
0	18	1
1	45	3		1
0	38	3			1					1	1			125	90	119	86	126	85	122	86																	125	90	119	86	126	85	122	86
1	17	1
1	14	1
1	75	1			1					1	1			130	80	129	71	118	73	124	72																	130	80	129	71	118	73	124	72
0	71	0			1	1			1					144	86	152	102	144	88	148	95																	148	78	145	76	130	85	138	80			12	7
1	48	3		1
0	43	2			1		1			1	1	1	1	169	108	153	109	160	107	156	108	166	100	150	104	152	98	151	101	163	100	150	101	150	100	150	101	150	92	140	90	132	89	136	90			19	8
1	55	0			1	1			1					141	98	134	111	139	99	136	105																	154	86	150	83	129	75	140	79			18	7
0	51	0			1	1			1					184	138	190	138	194	105	192	122																	135	88	133	89	125	85	129	87			15	10
1	29	2			1					1	1	1	1	153	99	141	97	142	100	142	98	136	88	128	82	130	86	129	84									120	77	115	68	117	73	116	70
1	28	3			1					1	1			118	81	120	78	115	75	118	76																	118	81	120	78	115	75	118	76
0	18	1
0	66	0			1	1			1					109	71	107	64	110	60	108	62																	121	76	111	70	110	68	110	69			18	17
1	35	2			1					1	1			115	76	115	74	110	75	112	74																	115	76	115	74	110	75	112	74
1	46	3			1					1	1			137	90	131	86	124	89	128	88																	123	83	128	83	120	85	124	84
0	41	3			1					1	1			104	70	104	72	111	71	108	72																	119	84	113	80	113	78	113	79
1	16	1
0	13	1
1	38	3			1					1	1			109	72	97	63	89	62	93	62																	109	72	97	63	89	62	93	62
1	33	2		1
1	65	1			1	1			1					125	67	120	59	119	61	120	60																	137	81	93	70	114	67	104	68			2	1
0	61	0			1					1	1			123	76	141	75	116	70	128	72																	123	76	141	75	116	70	128	72
1	25	2			1					1	1			137	93	126	86	122	89	124	88																	137	93	126	86	122	89	124	88
0	34	3			1					1	1			105	74	104	74	91	65	98	70																	105	74	104	74	91	65	98	70
1	44	3		1
1	35	1			1	1			1					114	83	111	79	105	79	108	79																	125	95	121	90	129	90	125	90			16	4
1	46	1			1					1	1			103	79	97	68	101	66	99	67																	103	79	97	68	101	66	99	67
0	39	0			1					1	1			120	81	118	70	115	64	116	67																	120	81	118	70	115	64	116	67
1	23	2			1					1	1			127	78	121	77	110	73	116	75																	127	78	121	77	110	73	116	75
0	41	3			1					1	1			107	75	110	77	117	64	114	70																	107	75	110	77	117	64	114	70
1	19	1
1	16	1
0	46	0			1					1	1			116	73	113	73	105	72	109	72																	116	73	113	73	105	72	109	72
1	20	3		1
1	46	0			1					1	1			105	71	103	72	102	71	102	72																	105	71	103	72	102	71	102	72
0	41	1			1					1	1			102	70	102	71	102	72	102	72																	102	70	102	71	102	72	102	72
1	18	2
0	46	0			1	1			1					130	78	123	63	117	64	120	64																	123	76	108	70	111	66	110	68			17	16
1	29	4			1					1	1			128	90	131	88	128	86	130	87																	146	108	127	84	125	84	126	84
1	26	3			1					1	1	1		171	105	154	96	142	100	148	98																	171	105	154	96	142	100	148	98
0	53	0		1
1	31	1		1
1	28	4			1					1	1			103	66	100	67	99	68	100	68																	103	66	100	67	99	68	100	68
1	27	3		1
1	25	3			1					1
1	19	3
0	20	3		1
1	55	2			1					1	1			130	88	122	86	112	84	117	85																	130	88	122	86	112	84	117	85
0	51	0			1					1	1			97	74	98	73	101	72	100	72																	97	74	98	73	101	72	100	72
1	27	1		1
0	21	1			1					1	1			98	68	102	67	97	59	100	63																	98	68	102	67	97	59	100	63
1	18	2
0	49	0			1		1			1	1	1	1	166	114	171	91	159	94	165	92	174	106	164	99	154	99	158	99	173	100	165	95	156	96	160	96	167	114	160	87	152	89	156	88			19	7
0	18	2
1	17	1
1	71	0			1		1			1	1	1	1	176	92	176	103	175	92	176	98	162	84	150	96	151	84	151	90	162	89	149	95	151	87	151	91	164	105	142	85	143	87	142	86			17	5
0	65	0			1	1			1					134	85	132	77	135	74	134	76																	150	98	143	100	141	97	142	98			14	11
1	43	3			1					1	1			116	73	107	68	108	70	108	69																	116	73	107	68	108	70	108	69
0	36	0			1					1	1			119	85	117	82	108	81	112	82																	119	85	117	82	108	81	112	82
0	17	1
1	15	1
1	41	2			1					1	1			126	77	122	78	121	79	122	78																	126	77	122	78	121	79	122	78
0	32	2			1					1	1			126	83	127	77	112	77	120	77																	126	83	127	77	112	77	120	77
0	14	1
1	13	1
1	30	3			1					1	1			127	90	126	87	125	85	126	86																	127	90	126	87	125	85	126	86
1	27	3			1					1	1			128	83	134	84	136	86	135	85																	128	83	134	84	136	86	135	85
1	58	0			1					1	1			117	77	83	53	109	77	96	65																	117	77	83	53	109	77	96	65
0	51	0			1	1			1					125	83	131	89	131	95	131	92																	193	121	160	125	174	134	167	130			2
1	29	1		1
1	53	3			1					1	1			128	95	120	95	129	83	124	89																	128	95	120	95	129	83	124	89
0	41	0			1					1	1			119	80	117	77	134	74	126	76																	119	80	117	77	134	74	126	76
1	26	4			1					1	1			113	65	116	67	123	75	120	71																	113	65	116	67	123	75	120	71
1	44	2			1					1	1			127	73	127	71	122	73	124	72																	127	73	127	71	122	73	124	72
0	41	0			1					1	1			115	72	115	72	108	70	112	71																	115	72	115	72	108	70	112	71
1	25	3			1					1
1	23	3			1					1	1			114	68	108	67	101	64	104	66																	114	68	108	67	101	64	104	66
1	42	2			1					1	1			105	71	106	76	103	69	104	72																	105	71	106	76	103	69	104	72
0	36	2	1
0	17	1
1	15	1
1	46	0		1
0	45	0		1
1	28	4			1					1	1			123	91	108	88	118	84	113	86																	123	91	108	88	118	84	113	86
0	18	1
1	71	0			1		1			1	1	1	1	158	113	187	108	169	103	178	106	147	107	162	103	151	101	157	102	148	102	157	97	148	96	153	96	151	92	146	84	142	85	144	84			3
0	65	0			1	1			1					134	81	120	75	135	80	128	78																	110	80	107	71	116	78	112	74			18	14
1	31	1			1	1			1					133	84	132	81	140	80	136	80																	134	85	119	78	123	73	121	76			13	5
0	56	0			1					1	1			106	69	105	70	110	71	108	70																	106	69	105	70	110	71	108	70
0	71	0			1	1			1					120	67	104	70	115	56	110	63																	124	66	120	65	118	61	119	63			18	15
1	46	2			1					1	1			126	79	119	84	120	80	120	82																	138	98	124	97	131	88	128	92
0	41	2			1		1			1	1	1	1	152	98	137	103	137	92	137	98	140	94	132	95	128	89	130	92	145	98	139	100	136	96	137	98	134	91	135	88	124	89	130	88			22	7
1	22	1			1					1	1			118	98	128	80	123	81	126	80																	118	98	128	80	123	81	126	80
0	18	1
1	41	2			1	2				1	1			144	97	155	111	130	109	142	110																	157	115	153	106	156	118	154	112			15	1
0	31	1			1					1	1			110	69	108	80	101	82	104	81																	118	77	115	83	121	73	118	78
0	73	0			1	1			1					94	63	92	61	95	66	94	64																	94	63	92	61	95	66	94	64			1
1	58	0			1					1	1	1		159	100	156	87	140	100	148	94																	159	100	156	87	140	100	148	94
0	50	0			1					1	1			119	87	120	84	116	81	118	82																	119	87	120	84	116	81	118	82
1	32	3		1
1	36	3			1					1	1			126	77	117	70	115	84	116	77																	126	77	117	70	115	84	116	77
0	31	2			1					1	1			107	69	104	67	87	54	96	60																	107	69	104	67	87	54	96	60
0	11	6
1	55	3			1	1			1					163	102	180	100	153	99	166	100																	168	105	160	95	161	94	160	94			14
0	43	0			1					1	1			108	75	118	76	112	69	115	72																	108	75	118	76	112	69	115	72
1	26	3			1					1	1			121	75	115	89	113	76	114	82																	121	75	115	89	113	76	114	82
1	56	2			1					1	1			144	81	138	76	137	74	138	75																	140	77	142	80	137	78	140	79
0	51	0			1	1			1					127	84	131	83	134	80	132	82																	158	91	148	93	159	89	154	91			19	9
1	32	1			1					1	1	1	1	139	86	131	80	153	83	142	82	138	86	127	78	138	78	132	78									136	86	123	77	122	72	122	74
1	36	2			1					1	1	1	1	144	109	137	105	149	105	143	105	132	92	130	92	134	92	132	92									121	75	122	78	118	79	120	78
0	33	3			1					1	1			112	74	100	71	99	70	100	70																	93	70	104	68	102	71	103	70
0	56	0			1					1	1			136	98	128	84	118	94	123	89																	136	98	128	84	118	94	123	89
1	33	2			1	1			1					140	97	128	92	124	90	126	91																	140	97	128	92	124	90	126	91			1
1	28	4		1
1	55	0			1	1			1					179	125	155	111	152	91	154	101																	121	81	121	78	118	73	120	76			16	5
0	51	0			1					1	1			127	85	126	86	122	84	124	85																	130	69	131	70	126	67	128	68
1	33	3			1		1			1	1	1	1	161	105	144	107	140	102	142	104	140	90	129	88	124	88	127	88	148	98	137	94	132	95	135	94	161	117	153	112	159	112	156	112			16	5
1	27	3			1		1			1	1	1	1	139	108	146	106	143	99	144	102	149	106	147	104	144	104	146	104	150	105	150	105	147	106	148	105	116	82	106	80	106	76	106	78			14	8
1	59	0			1		1			1	1	1	1	155	83	159	80	143	78	151	79	164	80	160	78	150	78	154	78	168	81	165	80	158	79	162	80	172	74	159	77	161	73	160	75			19	2
0	56	0			1	1			1					134	87	137	81	127	76	132	78																	109	71	102	68	106	71	104	70			17	13
1	44	3			1					1	1			127	77	124	75	117	72	120	74																	127	77	124	75	117	72	120	74
0	16	1
1	13	1
1	40	3			1	1			1					175	108	175	103	164	97	170	100																	167	86	148	94	152	87	150	90			16	8
0	33	2			1					1	1			112	84	97	70	94	78	96	74																	112	84	97	70	94	78	96	74
0	14	1
1	56	3			1	1			1					144	89	124	85	130	86	127	86																	144	89	124	85	130	86	127	86			1
0	51	0			1					1	1			144	90	139	89	137	86	138	88																	144	90	139	89	137	86	138	88
1	31	3			1					1	1			114	77	111	72	109	71	110	72																	114	77	111	72	109	71	110	72
1	56	2			1					1	1			139	92	131	89	127	87	129	88																	139	92	131	89	127	87	129	88
0	51	0			1					1	1			112	67	106	87	107	77	106	82																	112	67	106	87	107	77	106	82
1	31	3			1					1	1			103	72	104	65	107	69	106	67																	103	72	104	65	107	69	106	67
0	71	0			1	1			1					150	90	151	125	141	100	146	112																	154	77	148	79	147	79	148	79			19	1
1	46	3			1	2				1	1			190	120	196	112	189	112	192	112																	161	105	156	109	163	106	160	108			19
1	23	3			1					1	1			117	73	117	74	107	78	112	76																	117	73	117	74	107	78	112	76
1	21	3			1					1	1			93	63	94	61	103	57	98	59																	93	63	94	61	103	57	98	59
1	56	3			1					1	1			120	82	120	78	119	77	120	78																	122	86	128	86	127	85	128	86
0	48	0			1					1	1	1	1	138	99	132	88	138	93	135	90	136	92	132	88	125	87	128	87	134	90	129	86	124	88	126	87	137	102	145	109	138	103	142	106
0	51	0			1					1	1			107	84	104	86	106	75	105	80																	155	102	129	82	143	80	136	81
1	76	0			1					1	1	1		144	81	149	88	145	80	147	84																	144	81	149	88	145	80	147	84
0	71	0			1		1			1	1	1	1	156	96	156	90	147	87	152	88	159	92	148	82	144	83	146	82	153	91	144	82	141	82	143	82	142	88	137	82	136	81	136	82			3
1	51	3			1					1	1			103	70	111	69	104	76	108	72																	121	79	114	85	120	84	117	84
0	46	1			1					1	1			152	90	131	87	132	83	132	85																	134	84	133	85	129	83	131	84
1	27	4		1
1	25	3			1					1	1			103	70	111	69	104	76	108	72																	103	70	111	69	104	76	108	72
0	66	0			1		1			1	1	1	1	156	97	151	98	143	96	147	97	153	96	137	96	142	98	140	98	145	93	134	94	137	94	136	94	116	77	116	74	114	77	115	76			18	14
1	73	1			1					1	1			98	69	102	62	100	65	101	64																	109	68	104	69	107	71	106	70
0	41	3			1	2				1	1			191	137	202	128	188	126	195	127																	157	96	137	112	141	93	139	102			19	5
1	21	3		1
0	19	2
0	39	3			1					1	1			126	82	114	81	117	89	116	85																	126	82	114	81	117	89	116	85
1	18	1
0	16	1
1	78	1			1					1
0	75	0		1
0	65	0			1	1			1					127	68	121	68	119	64	120	66																	119	66	123	67	118	67	120	67			16	15
1	33	2			1					1	1			125	82	134	69	127	73	130	71																	125	82	134	69	127	73	130	71
1	63	1			1	1			1					152	84	151	73	158	78	154	76																	147	92	137	91	141	85	139	88			16	6
0	58	0			1					1	1			156	84	104	77	142	77	123	77																	140	85	148	86	133	87	140	86
1	33	3		1										113	73	86	58	115	64	100	61																	113	73	86	58	115	64	100	61
1	39	2			1					1	1			129	91	132	88	129	89	130	88																	136	87	144	86	142	89	143	88
0	31	2			1					1	1			123	102	115	86	115	84	115	85																	123	102	115	86	115	84	115	85
0	11	1
1	48	2			1					1	1			118	85	106	73	99	80	102	76																	118	84	84	68	114	87	99	78
0	46	0			1					1	1			115	71	111	68	122	77	116	72																	116	73	101	78	104	72	102	75
1	23	3			1					1	1			113	76	108	68	110	76	109	72																	113	76	108	68	110	76	109	72
1	65	2			1		1			1	1	1	1	163	88	149	81	146	79	148	80	172	92	160	84	158	85	159	84	175	91	164	85	159	86	162	85	163	86	150	88	157	82	154	85			20	6
0	59	3			1					1	1			140	89	127	85	136	90	132	88																	140	99	132	95	130	89	131	92
1	30	4		1
1	55	1		1
0	49	0			1					1	1			123	81	124	85	131	82	128	84																	123	81	124	85	131	82	128	84
1	26	3		1
1	50	2			1					1	1			126	83	121	85	118	75	120	80																	121	71	128	67	120	71	124	69
0	44	0			1					1	1			113	75	111	71	99	79	105	75																	107	56	94	78	106	55	100	66
0	22	3			1					1	1			93	68	107	68	100	74	104	71																	93	68	107	68	100	74	104	71
1	18	1
1	59	3			1	2				1	1			214	140	235	141	233	140	234	140																	135	93	132	95	128	86	130	90			19	2
0	40	1			1					1
1	22	3			1					1	1			115	61	117	75	111	64	114	70																	98	69	91	64	110	72	100	68
1	20	1			1					1	1			140	71	127	81	126	74	126	78																	108	54	99	51	106	49	102	50
1	18	2
1	71	0			1					1	1			121	77	121	76	129	77	125	76																	121	77	121	76	129	77	125	76
0	65	0			1					1	1			123	72	135	78	123	71	129	74																	131	78	126	74	128	77	127	76
1	43	3		1
0	35	0		1
0	14	1
0	13	1
0	48	3		1
0	24	3		1
0	65	0			1	1			1					210	117	197	111	218	109	208	110																	204	121	205	115	218	107	212	111			16	1
1	48	0			1					1	1			114	84	114	77	109	78	112	78																	114	84	114	77	109	78	112	78
0	41	0			1					1	1			123	90	126	81	108	82	117	82																	123	90	126	81	108	82	117	82
0	17	2
1	45	2			1	2				1	1			184	133	163	119	167	123	165	121																	128	83	130	80	111	80	120	80			12	2
0	37	1			1					1
0	17	1
1	15	1
1	45	3			1					1	1			127	85	122	79	119	78	120	78																	138	88	130	87	123	80	126	84
0	43	1			1					1	1			114	81	108	72	95	73	102	72																	114	81	108	72	95	73	102	72
0	22	3			1					1	1			109	71	92	69	98	77	95	73																	109	71	92	69	98	77	95	73
1	20	2			1					1	1			118	80	117	78	116	76	116	77																	118	80	117	78	116	76	116	77
1	56	2			1	1			1					152	100	160	97	160	90	160	94																	109	67	102	67	100	66	101	66			17	10
0	48	0			1	1			1					119	78	117	71	115	74	116	72																	136	88	128	80	126	82	127	81			18	8
1	34	4		1
1	30	3			1					1
1	28	3			1					1	1			124	83	112	76	110	76	111	76																	124	83	112	76	110	76	111	76
0	44	0			1					1	1			116	76	110	73	103	77	106	75																	116	76	110	73	103	77	106	75
1	21	2			1		1			1	1	1	1	140	105	126	84	128	102	127	93	137	100	130	86	128	100	128	92	143	101	134	93	131	99	132	96	125	71	119	69	120	70	120	70			13	8
1	18	1
1	48	0			1	1			1					145	99	136	80	127	88	132	84																	148	92	143	88	136	86	140	87			16	3
1	67	3			1	1			1					105	77	101	66	113	75	107	70																	129	72	129	75	118	71	124	73			19	18
0	58	0			1	1			1					124	78	124	77	114	75	119	76																	154	91	147	94	154	95	150	94			17	11
1	43	3			1					1	1			121	79	120	76	117	76	118	76																	116	69	106	71	111	67	108	69
0	32	3			1					1	1			130	86	131	80	126	81	128	80																	114	74	119	79	125	71	122	75
1	85	2			1					1	1			141	77	137	74	134	76	136	75																	141	77	137	74	134	76	136	75
0	78	0			1					1	1			136	66	128	68	127	67	128	68																	136	66	128	68	127	67	128	68
0	58	0			1	1			1					113	66	116	67	110	69	113	68																	147	80	137	81	130	75	134	78			15	13
1	38	3			1					1	1			121	87	124	82	121	82	122	82																	121	87	124	82	121	82	122	82
1	62	3			1	2				1	1			187	98	184	100	186	93	185	96																	179	82	172	80	180	80	176	80			17
1	42	3			1					1	1			134	89	129	82	118	79	124	80																	134	89	129	82	118	79	124	80
1	65	3			1		1			1	1	1	1	162	94	153	89	154	82	154	86	163	94	156	92	155	86	156	90	163	92	157	92	155	86	157	90	134	79	134	82	131	79	132	80			19	11
0	56	0			1					1	1	1	1	139	92	138	107	137	87	138	97	142	90	136	95	133	86	135	90	139	90	133	93	134	84	133	89	136	86	143	86	130	80	136	83
1	35	3			1	2				1	1			142	93	133	92	174	158	154	125																	134	73	110	81	112	87	111	84			4	2
0	38	1			1					1	1			125	75	112	69	111	70	112	70																	125	75	112	69	111	70	112	70
0	67	0			1	1			1					134	73	131	70	136	70	134	70																	101	48	93	43	90	40	92	42			17	13
1	40	2			1	2				1	1			193	138	201	132	184	133	192	132																	166	108	152	99	143	95	148	97			13	4
0	32	2			1					1	1			132	87	116	87	107	88	112	88																	132	87	116	87	107	88	112	88
1	11	1
0	49	0			1					1	1			136	67	130	53	119	57	124	55																	136	67	130	53	119	57	124	55
1	29	3			1					1	1	1	1	138	100	126	89	130	98	128	94	147	95	131	88	134	97	132	92	145	93	131	85	132	92	131	89	141	90	130	81	128	81	129	81
1	55	1		1
0	53	0			1	1			1					142	88	147	79	128	74	138	76																	132	81	133	80	126	80	130	80			17	10
0	53	0			1					1	1			119	78	108	80	117	76	112	78																	119	78	108	80	117	76	112	78
1	36	1			1					1	1			126	103	128	83	126	76	127	80																	126	103	128	83	126	76	127	80
1	28	1			1					1	1			106	67	103	70	104	64	104	67																	106	67	103	70	104	64	104	67
0	81	0		1
0	50	0			1					1	1			120	82	111	63	97	71	104	67																	120	82	111	63	97	71	104	67
1	27	3			1					1	1	1		122	74	159	113	148	96	154	104																	122	74	159	113	148	96	154	104
1	56	1		1
0	53	0			1	1			1					195	96	198	94	163	100	180	97																	155	111	146	81	140	76	143	78			15	10
1	26	3			1					1	1			116	78	120	79	120	69	120	74																	116	78	120	79	120	69	120	74
1	36	2			1					1	1	1		181	95	154	96	168	100	161	98																	181	95	154	96	168	100	161	98
0	32	2			1					1	1			128	85	114	78	117	74	116	76																	123	74	122	75	122	74	122	74
1	10	6
1	63	1			1					1	1	1	1	137	99	148	92	152	96	150	94	158	107	159	98	158	98	159	98									179	115	170	104	165	101	168	102
0	58	0		1
1	39	3			1					1	1			114	80	119	78	102	77	110	78																	114	80	119	78	102	77	110	78
0	36	0			1					1	1			114	79	108	87	109	80	108	84																	129	91	123	86	111	80	117	83
1	15	1
1	13	1
0	11	1
0	43	3			1					1	1			110	64	116	69	117	80	116	74																	110	64	116	69	117	80	116	74
1	45	2			1					1	1	1	1	159	106	148	96	151	97	150	96	152	95	144	86	145	86	145	86									146	84	140	77	139	75	140	76
1	40	2			1					1	1			110	74	102	70	102	65	102	68																	110	74	102	70	102	65	102	68
0	31	2			1					1	1			116	77	108	74	99	70	104	72																	116	77	108	74	99	70	104	72
0	12	1
1	11	1
0	52	0			1					1	1			117	82	114	80	122	79	118	80																	117	82	114	80	122	79	118	80
1	36	2			1					1	1	1		153	105	157	101	149	102	153	102																	153	105	157	101	149	102	153	102
1	27	4			1					1	1			110	69	102	70	98	68	100	69																	110	69	102	70	98	68	100	69
1	64	1			1					1	1	1		163	94	163	93	150	91	156	92																	163	94	163	93	150	91	156	92
0	62	0			1	1			1					136	94	152	86	140	81	146	84																	122	83	141	88							19	11
[truncated: 1,685 more rows]
[truncated: 2 more columns]

## Sheet: Data Dictionary-HTN File
sex	edu_status	could_not_contact	refused	Administered_quest	Hypertension_category	Newly_detected_HTN:Hypertensive because First day Systolic Blood Pressure ≥180 mmHg OR Diastolic Blood Pressure ≥ 110 mmHg	Not_on_Medication	On_Medication	Hypertension_absent	BP_Measured_on	Hypertension_firstday	Hypertension_secondday	smoking_history	alchohol_history
1=Male	0=UNEDUCATED	1=Yes	1=Yes	1=Yes	1=Past medical history of Hypertension present	1=Yes;	1=Yes	1=Yes	1=Yes	1=Yes	1=Yes	1=Yes	1=Yes	1=Yes
2=Female	1=PRIMARY SCHOOL				2=Newly Detected Hypertenisve :Systolic blood pressure ≥140 mmHg OR Diastolic Blood Pressure≥90 mmHg across three visits								2=No	2=No
	2=MIDDLE SCHOOL
	3=HIGH SCHOOL
	4=GRADUATE
	5=POST GRADUATE
	6=Data Not Available
		Please note that appropraite filters for each coulmn must be used to analyse the parameters across different categories of individuals with hypertension.

## Sheet: Diabetes Mellitus (DM) File
sex	age	edu_status	could_not_contact	refused	Administered_quest	DM_category	Not_on_Medication	HbA1c<6.5 %	On_Medication	BASELINE_HbA1c ( %)	DM_absent	FBS Masured on	BASELINE_Fasting Blood Sugar mg/dl	ENDLINE_Fasting Blood Sugar mg/dl	ENDLINE_HbA1c (%)	total_visits	controlled_visits (FBS <125 mg/dl)	smoking_history	alchohol_history
1	57	1			1						1	1	105	105				2	2
0	47	0			1						1	1	97	97				2	2
1	28	1			1						1	1	95	95				2	2
1	38	1			1						1	1	101	101				2	1
0	35	0			1						1	1	103	103				2	2
1	16																	2	2
1	13																	2	2
1	45	3			1						1	1	106	106				2	1
0	42	0			1						1	1	117	117				2	1
1	21	3		1														1	1
1	19	3																2	2
1	18	2																2	2
1	62	2			1	1			1	11			281	136	11	5	1	2	2
1	42	3			1						1	1	103	101				2	2
1	31	2		1														2	1
0	25	1		1														2	1
0	67	1			1	2				6.5	1	1	143	254	6.8	18	2	2	2
1	43	3			1						1	1	106	106				2	1
0	36	1		1														2	1
0	14																	2	1
0	10																	2	1
0	59	1		1														2	2
0	42	0		1														1	1
0	22	3			1						1	1	83	83				2	2
1	19	1																2	1
0	61	0			1						1	1	96	96				2	1
1	39	3			1						1	1	113	113				2	2
0	30	3			1						1	1	96	96				2	1
0	12																	2	2
0	9																	2	2
1	71	0		1														2	2
0	65	0			1	1			1	7.2			127	149	7.2	18	4	1	2
0	39	3	1															1	1
1	16																	2	2
1	40	0			1	2				5.9	1	1	129	120	5.9			2	2
0	38	0			1						1	1	92	92				2	2
0	16	1																2	1
0	12																	2	2
0	52	0			1						1	1	91	91				2	2
1	33	3			1	2				5.1	1	1	148	120	5.1			2	2
1	24	3			1						1	1	98	98				2	2
1	59	0			1	1			1	7.9			265	191	7.3	18	2	2	2
0	55	0			1	1			1	8.6			180	195	8.9	20		2	2
1	37	4		1														2	2
1	35	4			1						1	1	120	120				2	2
0	82	0			1	1			1	7.9			145	142	7.9	4		2	2
1	40	3			1						1	1	84	84				2	2
0	32	3			1						1	1	87	87				2	1
0	15	1																2	2
0	12	1																2	2
1	49	0			1						1	1	106	106				2	2
0	40	0			1						1	1	84	84				2	2
1	31	3			1						1	1	101	101				2	2
1	17	3																2	2
1	27	1			1	2				6.5	1	1	126	111	6.9	18	9	2	2
0	21	1			1						1	1	74	110				2	2
1	18	1																2	2
1	49	2			1						1	1	121	121				2	1
0	43	3			1						1	1	104	104				2	1
0	23	1		1														2	1
1	19	1																2	1
0	17	1																2	2
1	45	0		1														2	2
0	41	0			1	2				6.9	1	1	166	147	6.9	18	5	2	2
0	20	1			1						1	1	84	84				2	1
1	18	1																2	1
0	16	1																2	1
1	72	0			1						1	1	97	97				2	2
0	59	0			1						1	1	100	100				2	1
0	43	0			1						1	1	99	99				2	2
0	22	3			1						1	1	94	94				2	2
1	20	2			1						1	1	89	89				2	2
0	15	2																2	2
1	42	2			1						1	1	114	114				2	2
0	35	3		1														2	1
1	15	1																2	2
0	14	1																2	2
1	59	0		1														2	2
0	52	0			1	2				8.2	1	1	163	217	8.7	19	2	2	1
1	32	3			1						1	1	100	100				1	1
1	26	2			1						1	1	109	109				2	1
1	25	1		1														2	1
1	49	2		1														2	2
0	43	3			1						1	1	118	118				2	2
1	24	1		1														2	1
0	22	1			1						1	1	96	96				2	2
1	21	1			1						1	1	98	98				2	1
0	49	1			1	1			1	9.4			230	355	9	21		2	1
1	31	1			1						1	1	95	95				2	2
1	29	1			1						1	1	99	99				2	2
1	25	3			1						1	1	89	89				2	2
1	65	1			1	1	1			6.9			214	168	6.9	19	9	2	2
0	61	0			1	2				5.8	1	1	129	132	5.8			2	2
1	35	3			1						1	1	98	98				1	1
1	31	3			1						1	1	101	101				2	2
1	26	3		1														2	2
0	24	3		1														2	1
1	65	2			1	1			1				141	124		11	5	1	1
0	51	2			1	1			1				141	225		11	1	2	1
0	57	2		1														2	1
1	26	1		1														2	2
1	25	3			1						1	1	101	101				2	1
0	23	3		1														2	2
0	22	1		1														2	2
1	38	1			1						1	1	96	96				2	1
0	31	3			1						1	1	86	86				2	1
0	65	1			1						1							2	2
0	41	1			1	1			1	11.9			289	304	11.9	21	1	2	2
1	18	1																2	2
0	11																	1	1
1	60	3		1														2	2
0	55	1			1						1							2	2
1	32	2		1														1	1
1	29	2			1						1	1	105	105				2	2
1	28	3		1														2	1
0	67	0		1									106	106				2	2
1	34	3		1														2	1
0	31	3			1						1	1	110	110				2	1
1	9																	2	2
1	49	3			1	1			1	9.2			122	118	9.2	2	1	2	2
0	45	3			1						1	1	111	111				2	2
0	21	1			1						1							2	2
1	20	1		1														2	2
0	51	3			1	1			1	7			109	110	5.7	19	14	2	2
1	34	4		1														2	2
1	33	3			1						1							2	1
0	32	3		1														2	2
1	27	3			1						1							2	1
1	25	3			1						1	1	92	92				2	2
1	23	3			1						1	1	96	96				2	1
1	69	0			1					5.8	1	1	125	113	5.8			2	1
0	62	0			1						1	1	107	107				1	1
1	36	3			1						1	1	101	101				1	1
1	28	3			1						1	1	108	108				2	2
1	42	3		1														2	1
1	20	1			1						1	1	84	84				1	1
1	17	1																2	1
0	12																	2	1
0	57	0			1						1	1	104	104				2	1
1	32	3			1						1	1	96	96				2	1
1	34	3		1														2	2
1	42	3	1															2	1
0	37	2			1						1	1	118	118				2	2
0	17	1																2	1
0	15	1																2	1
0	12	1																2	1
0	57	0			1						1	1	110	110				2	2
1	27	1			1						1	1	108	108				2	1
0	37	0		1														2	2
1	16	1																1	1
1	14																	2	2
1	12																	2	2
0	30	1		1														2	1
0	41	0			1						1	1	93	93				2	1
0	19	3																2	1
1	16	3																2	1
0	65	0			1						1	1	93	93				2	1
0	35	4			1						1	1	92	92				2	2
0	66	0			1	1			1	10.1			206	178	7.7	19	10	2	2
1	45	3			1	1			1	6.6			109	113	6.6	18	4	2	2
0	42	1			1						1	1	102	90				2	2
1	22	3			1						1	1	99	99				2	1
0	19	1																2	2
1	40	3			1						1	1	108	108				2	2
0	33	2			1						1	1	93	93				2	2
1	55	3			1						1	1	114	114				2	1
0	46	1			1						1	1	114	114				2	1
0	29	5			1						1	1	105	105				2	1
1	25	3	1															2	2
1	23	3			1						1	1	112	112				2	2
1	61	0			1						1	1	105	105				2	1
1	35	3			1						1	1	106	106				2	1
1	32	3			1						1	1	91	91				2	1
1	30	3		1														2	1
0	61	0			1						1	1	102	102				2	1
1	29	3			1						1	1	98	98				2	2
1	27	3			1						1	1	83	83				2	2
1	46	3			1						1	1	98	98				2	1
0	40	0		1														2	2
1	25	3			1						1	1	89	89				2	2
1	23	1			1						1	1	102	102				1	1
1	10																	2	1
1	47	3			1						1	1	102	102				2	2
0	41	0			1						1	1	105	105				2	2
0	21	3			1						1	1	122	122				2	2
0	18	3																2	2
1	42	4			1						1	1	87	87				2	2
0	32	3			1						1	1	80	80				1	1
0	15	1																2	2
0	12	1																2	1
0	55	0			1	2				6.7	1	1	154	116	7	18	3	2	1
1	32	3			1	2				10.8	1	1	227	232	10.8	2		2	2
1	41	3		1														2	2
0	32	3		1														2	2
0	14	1																2	2
1	11																	2	2
1	37	3			1						1	1	104	104				2	2
0	30	3			1						1	1	98	98				2	2
1	9																	2	2
1	35	3		1														2	1
0	30	1		1														2	1
1	9																	2	2
0	71	0			1						1	1	110	110				2	2
1	42	2			1						1	1	96	96				2	2
1	38	3			1						1	1	101	101				1	1
0	32	1			1						1	1	110	110				1	1
0	14	1																2	2
1	12																	2	2
0	9																	2	2
1	46	3		1														2	2
0	41	0			1						1	1	111	111				2	2
0	21	2		1														2	2
0	19	1																1	1
1	18	1																2	1
1	69	0			1						1	1	99	99				2	1
0	63	0			1						1	1	89	89				2	1
1	37	3		1														1	1
0	29	2			1						1	1	97	97				2	2
0	9																	2	2
0	57	0			1						1	1	110	110				2	2
1	21	1			1						1	1	111	111				2	1
1	32	3			1						1	1	90	90				2	2
0	26	1			1						1	1	102	102				2	2
0	55	3			1	1			1	4.9			118	98	4.9	3	2	2	2
0	31	0			1						1	1	93	93				2	2
1	48	1			1						1	1	111	111				2	1
0	31	3			1						1	1	97	97				2	2
0	11																	2	2
1	55	3			1	1			1	8.1			140	123	6.9	22	7	2	2
1	28	3			1						1	1	98	98				2	1
1	64	1			1						1	1	103	103				2	2
0	57	1			1						1	1	106	106				2	1
1	48	3			1	2				5.3	1	1	130	128	5.3			2	1
0	39	3			1						1							2	1
0	20				1						1	1	92	92				2	1
1	24	1			1						1	1	77	77				2	2
1	49	1			1						1	1	97	97				2	1
0	43	3			1						1	1	92	92				2	2
0	36	3			1						1	1	91	91				1	1
0	66	0			1						1	1	95	95				2	1
1	55	3			1	1			1	7.3			123	140	7.3	2		2	1
0	45	4			1						1	1	109	109				2	2
1	23	3			1						1	1	95	95				2	1
1	65	1			1	1			1	7.7			188	74	8.4	25	4	2	1
0	59	0			1						1	1	118	118				2	2
1	43	1			1	1			1	8.4			197	179	8.7	20		2	2
0	32	3			1						1	1	103	125				2	2
0	11	3																1	2
1	9																	2	1
0	80	0	1															2	1
1	35	3			1						1	1	110	110				2	1
0	27	3			1						1	1	99	99				2	2
1	65	2			1	1			1	6.1			111	145	5.9	21	7	2	2
0	62	0			1	1			1	6.1			108	127	6.4	13	9	2	2
1	42	3			1						1	1	116	116				2	2
0	35	3			1						1	1	91	91				2	2
0	15																	2	1
1	12																	2	1
1	62	3			1	1			1	7.2			138	110	8.7	21	2	2	2
0	55	0			1	1			1	10.2			171	183	9.7	20		2	2
1	31	3			1						1	1	122	122				2	1
1	37	3		1														2	2
0	32	3			1						1	1	119	119				2	2
1	10																	2	1
0	70	0			1	1			1	7.6			104	142	6.9	19	10	1	1
1	41	0			1						1	1	102	102				2	2
0	38	0			1						1	1	90	90				2	2
1	31	3			1						1	1	104	104				2	2
1	20	2			1						1	1	82	82				2	2
1	43	2			1	2				6.1	1	1	137	111	6.1			2	2
0	35	0			1						1	1	101	101				2	2
0	15	1																1	1
0	13	1																2	2
1	37	3			1	2				6.7	1	1	126	118	6.7	17	13	2	1
0	32	1			1						1	1	98	98				2	1
1	10																	2	1
1	35	0			1						1	1	102	102				2	2
0	30	3			1						1	1	111	111				2	1
1	59	3			1	1			1	13.3			320	172	11	15	1	2	2
0	52	1			1					7.8	1	1	110	151	7.6			2	1
1	69	0			1						1	1	94	94				2	1
0	64	0			1	2				13	1	1	389	131	11.4	21	6	2	1
1	44	3			1						1	1	116	167				2	1
0	39	1			1						1							2	1
0	20	1			1						1							2	1
1	16	1																1	1
0	14																	2	1
1	41	0			1	1			1	8.5			117	122	8.5	17	7	1	1
0	33	2		1														2	1
1	15	1																2	2
0	13																	2	1
1	66	0		1														2	1
0	50	0			1						1	1	114	114				2	1
1	29	3			1	2				5.3	1	1	140	94	5.3			2	2
0	51	0			1						1	1	115	108				2	2
0	27	3	1															2	1
0	33	3			1						1	1	104	104				2	1
0	81	0			1						1	1	86	86				1	1
1	59	0		1														2	2
0	69	0			1	2				6.8	1	1	175	150	6.8	5		2	2
0	37	3			1						1	1	119	119				2	2
1	42	3			1						1	1	103	103				2	2
0	13																	2	2
0	12																	2	1
1	90	0		1														2	2
0	79	0			1						1	1	112	112				2	2
1	56	1			1						1	1	105	105				2	2
0	51	0			1						1	1	119	119				2	1
1	29	3			1						1	1	89	89				1	1
1	26	3			1						1	1	81	81				2	2
1	44	2		1														2	2
0	40	0			1						1	1	110	110				2	2
0	17	1																2	2
1	22	3			1						1	1	78	78				1	1
0	20	1			1						1	1	101	101				2	2
1	41	0			1						1	1	89	89				2	2
0	40	0			1	2				6.9	1	1	151	136	6.9	12	7	2	2
1	19	1																2	2
0	17	1																2	2
1	38	3			1						1	1	97	97				2	2
0	32	3			1						1	1	94	94				2	2
1	14																	1	2
0	16	1																2	1
0	39	0			1						1	1	97	97				2	2
0	20			1														2	1
1	60	0			1						1	1	81	81				1	1
0	57	0			1						1	1	104	104				2	2
1	27	3			1						1	1	105	105				2	1
1	21	1			1						1	1	73	73				2	2
1	73	0			1						1	1	103	103				2	2
0	53	0			1						1	1	98	98				2	2
1	35	1			1						1	1	95	95				2	2
1	28	2		1														1	1
0	23	3	1															2	2
0	40	2		1														2	2
1	17	3																2	2
1	15																	2	2
0	13																	2	2
0	11																	2	2
0	55	0			1						1	1	110	110				2	2
0	69	0			1						1	1	119	119				2	2
1	50	0			1						1	1	100	100				2	2
0	44	0			1						1	1	100	100				2	2
0	18	1																2	2
1	14																	1	2
1	44	0			1						1	1	120	120				2	1
0	42	0			1	2				5.5	1	1	128	118	5.5			2	2
1	22	1			1						1	1	93	93				2	2
1	18	1																2	2
0	10																	2	2
1	69	0			1						1	1	122	122				2	2
0	64	0			1						1	1	92	92				2	2
1	38	4			1						1	1	104	104				2	2
0	34	0			1						1	1	93	93				2	2
1	17																	2	1
0	14																	2	1
1	33	3			1						1	1	104	104				2	2
0	27	2			1						1	1	95	95				2	2
0	68	0			1	1			1	6.3			148	115	6.8	17	3	2	2
0	36	3			1	2				6.1	1	1	155	155	6.1			1	1
1	43	3			1						1	1	98	98				2	2
0	41	3			1						1	1	92	92				2	1
1	12																	2	2
1	10																	2	2
0	51	0			1						1	1	102	102				2	1
1	26	3			1						1	1	115	115				2	2
0	22	2			1						1	1	82	82				2	2
0	54	0			1						1	1	92	92				2	2
0	30	3			1						1	1	103	103				2	2
1	28	3		1														2	2
1	26	3			1						1	1	92	92				2	1
1	39	0			1						1	1	102	102				2	2
1	37	0		1														2	2
0	37	3			1						1	1	100	100				2	2
0	17	3																2	1
0	15	1																2	2
1	32	0			1						1	1	115	115				2	2
0	27	2			1						1	1	93	93				2	2
1	64	0			1						1	1	83	83				2	1
0	57	0			1						1	1	87	87				2	2
1	31	1			1						1	1	120	120				2	2
0	28	3			1						1	1	104	104				2	2
0	55	0			1						1	1	87	87				2	2
1	33	3			1						1	1	102	102				2	2
1	39	3			1						1	1	91	91				2	2
0	35	2			1						1	1	91	91				2	2
1	52	3			1						1	1	94	94				2	2
0	47	0			1						1	1	87	87				2	1
0	30	1			1						1	1	84	84				2	2
1	26	1			1						1	1	79	79				2	2
1	24	2			1						1	1	98	98				2	2
0	52	0			1						1	1	80	80				2	1
1	32	1			1						1	1	108	108				2	2
1	30	1			1						1	1	93	93				2	2
1	26	1			1						1	1	89	89				2	1
1	49	0			1						1	1	92	92				2	2
0	15	1																2	2
1	12	1																2	2
0	77	0			1						1	1	108	108				2	2
1	39	5			1	2				11.6	1	1	320	289	11.6	4		2	2
1	42	4			1	1			1	9.7			260	286	9.7	3		2	2
0	33	3			1						1	1	104	104				2	2
1	11																	2	2
1	66	4			1	1			1	7.1			113	129	6.5	16	10	2	2
0	52	1			1	1			1	12.2			262	399	11.6	16		2	2
1	30	3		1														2	2
1	65	4		1														2	2
0	59	2		1														2	1
1	40	4		1														2	1
0	31	2		1														2	2
1	11																	2	2
1	39	4		1														2	2
0	28	3		1														2	2
1	64	3			1						1	1	80	80				2	2
0	57	3			1						1	1	108	108				2	1
1	37	4		1														2	2
1	55	3			1	1			1	9.9			133	110	9.9	10	4	2	1
0	49	2			1						1	1	94	94				2	2
1	30	3			1						1	1	109	109				2	2
1	64	3			1	1			1	7			100	126	7	18	15	2	2
0	62	1			1	1			1	6.7			138	269	7	15	3	2	2
0	38	4		1														1	1
1	39	4		1														2	2
0	28	4			1						1	1	95	95				2	2
0	47	1			1	2				7.3	1	1	154	238	13.4	18		2	2
0	23	3			1						1	1	100	100				2	2
1	20	3			1						1	1	96	96				2	2
0	18	3																2	2
0	18	3																2	2
0	42	0			1						1	1	82	82				2	2
1	26	4			1						1	1	93	93				2	2
1	21	3			1						1	1	85	85				2	2
1	17	3																2	2
1	52	1			1						1	1	88	88				2	2
0	45	0			1						1	1	104	104				2	1
1	22	1			1						1	1	70	70				2	2
0	15	1																2	2
0	64	0			1	1			1	5.7			100	108	5.5	19	12	2	2
1	35	1		1														2	2
1	37	2		1														1	1
0	30	2		1														2	1
0	11																	2	2
1	64	0			1						1	1	99	99				2	2
0	59	0			1						1	1	116	116				1	2
1	29	3			1						1	1	96	96				2	2
0	25	3			1						1	1	96	96				2	2
0	56	0			1						1	1	111	111				2	1
1	43	3		1														2	2
1	66	2			1						1	1	108	108				2	1
0	62	0			1						1	1	106	106				2	1
0	25	3			1						1	1	92	92				2	1
0	82	0			1						1	1	88	88				2	2
1	39	3			1						1	1	99	99				2	1
0	33	1			1						1	1	86	86				2	2
0	13																	2	1
1	11																	2	2
0	40	2			1						1							2	2
0	33	4		1														2	2
1	23	1			1						1	1	95	95				2	2
0	19	1																2	2
0	15	1																2	2
0	57	0			1					5.3	1	1	118	118	5.3			2	2
0	60	0			1						1	1	79	79				2	2
0	32	1		1														2	2
1	33	1			1						1	1	94	94				2	2
1	31	1		1														2	2
1	57	0			1						1	1	93	93				2	2
0	53	0			1						1	1	96	96				2	2
0	25	3			1						1	1	92	92				2	2
1	77	0			1	1			1	6.2			94	124	6.2	12	3	2	2
0	71	0			1						1	1	120	120				2	2
0	47	3			1	2				5.4	1	1	155	88	5.4			2	2
0	24	1			1						1	1	96	96				1	1
1	45	0	1															1	2
0	37	1	1															2	2
0	18	1																2	2
0	13																	1	2
1	58	0			1						1							2	1
0	54	0			1						1	1	110	110				2	2
1	35	3	1															2	2
1	55	0			1						1	1	101	101				2	1
0	49	0			1						1	1	100	100				2	1
1	33	4			1						1	1	94	94				2	2
1	27	3			1						1	1	94	94				1	2
0	77	0	1															2	2
1	35	3		1														1	2
1	49	1			1						1	1	116	116				2	2
0	44	0			1						1							2	2
1	27	1	1															2	2
0	22	1	1															2	1
1	20	1	1															2	1
1	24	1			1						1							2	1
0	72	0			1						1	1	105	105				2	1
1	40	2			1						1	1	95	95				2	2
0	38	1			1						1	1	95	95				2	1
1	17	1																2	2
0	15	1																2	2
0	56	0			1						1	1	124	124				2	2
1	31	3		1														2	2
1	39	0	1															2	2
1	47	2			1						1	1	110	110				2	2
0	42	0			1						1	1	88	88				2	2
0	52	0			1						1	1	120	120				2	2
1	46	3			1						1	1	120	120				2	2
0	42	0			1						1	1	84	84				2	2
1	23	3			1						1	1	93	93				2	2
0	21	3			1	1	1			8.6			277	295	8.6	18		2	2
1	76	0			1						1	1	104	104				2	2
0	72	0			1						1	1	93	93				2	2
1	42	2			1						1	1	99	99				2	1
1	52	2			1	2				8.7	1	1	230	130	8.7	17	2	2	2
0	44	3			1						1	1	88	88				2	2
1	22	3			1						1	1	99	99				2	2
1	20	3		1														2	1
1	12	1																2	2
1	47	1			1						1	1	103	103				1	2
0	45	0			1						1	1	107	107				2	2
1	24	2			1						1	1	96	96				2	2
1	22	1			1						1	1	93	93				2	2
0	65	0		1														2	2
0	55	0			1						1	1	82	82				2	2
1	31	3			1						1	1	81	81				2	2
1	24	3			1						1	1	90	90				2	2
0	36	3			1						1	1	96	96				2	2
1	39	0	1															2	1
1	14																	2	2
0	59	0			1						1	1	92	92				2	2
0	29	0			1						1	1	88	88				2	1
1	38	2			1						1	1	96	96				2	2
1	8																	2	2
1	52	3			1	2				10.2	1	1	227	138	6.8	23	1	2	1
0	39	0			1	2				10.2	1	1	185	159	8.3	24	1	2	2
1	19	3																2	1
0	17	3																1	1
0	52	0			1						1	1	125	125				2	1
1	35	3			1						1	1	110	110				2	1
1	32	3			1						1	1	124	124				2	2
1	22	1		1														2	2
1	50	1		1														2	2
0	45	3			1						1	1	106	106				1	1
1	25	4		1														2	1
0	24	3			1						1	1	102	102				2	2
1	17	3																2	2
1	62	1			1						1	1	107	107				2	2
0	57	0			1						1	1	86	86				1	1
1	35	3			1						1	1	74	74				2	2
1	69	0			1						1	1	109	109				2	2
0	62	0			1						1	1	98	98				2	1
1	35	3			1						1	1	100	100				2	2
1	42	3			1						1	1	97	97				2	2
0	31	3			1						1	1	85	85				2	2
1	53	0			1						1	1	86	86				2	1
0	49	0			1	1			1	7.2			171	165	6.8	21		2	2
1	33	3			1						1	1	113	113				2	2
1	31	3			1						1	1	87	87				2	2
1	25	3			1						1	1	80	80				2	2
0	81	0		1														2	2
1	57	0		1														1	2
0	52	0			1						1							2	2
1	30	1			1						1	1	105	105				2	1
1	22	1			1						1	1	95	95				2	2
0	42	0			1						1	1	97	97				2	1
0	75	0		1														2	2
1	51	0		1														2	1
0	42	0		1														2	2
1	20	2			1						1	1	101	101				2	2
0	19	1																2	2
1	38	0			1						1	1	100	100				2	2
0	31	0			1						1	1	81	81				2	1
0	41	0			1						1	1	105	105				2	2
1	22	1		1														2	1
1	20	1	1										70	70				2	2
0	18	1																2	2
0	15	1																2	1
0	10																	2	2
1	56	0			1						1	1	110	110				1	1
0	51	0			1	1			1	8.2			142	153	8.6	20	2	2	2
1	35	3			1						1	1	122	122				2	2
0	62	0			1						1	1	109	109				2	2
1	42	0	1															2	2
0	38	0			1						1	1	96	96				2	2
1	22	3			1						1	1	108	108				2	2
1	23	1			1						1	1	99	99				2	2
1	15																	2	2
1	50	2		1														2	2
0	45	2			1						1	1	83	83				2	2
1	28	1		1														2	2
0	59	0			1						1	1	102	102				2	2
0	55	0			1						1	1	92	92				2	2
0	62	1			1						1	1	100	100				2	2
1	38	3		1														2	2
0	30	2			1						1	1	105	105				2	2
0	12	1																1	1
0	11	1																2	2
0	10	1																2	1
1	47	3			1						1	1	87	87				2	2
0	42	0		1														2	1
0	21	1			1						1	1	85	85				2	2
1	16	1																2	2
0	15	1																2	2
1	13	1																2	2
1	42	3			1						1	1	99	99				2	2
0	38	0			1						1	1	95	95				2	2
1	15	1																2	2
1	10																	2	2
1	54	3			1						1							2	2
0	47	0			1						1	1	108	108				2	2
0	29	2			1						1	1	96	96				2	1
1	26	1			1						1	1	109	109				2	1
1	52	3			1						1	1	96	96				2	1
0	45	1			1	2				10.4	1	1	237	155	7	21	2	2	1
1	22	0			1						1	1	95	95				1	1
0	19																	2	2
0	20			1														2	2
1	61	3		1														2	2
0	51	3		1														2	2
1	29	4		1														2	2
1	53	2	1															1	1
0	50	3	1															2	2
1	31	3		1														2	2
1	27	1	1															2	2
0	25	1	1															2	2
0	21	1	1															2	2
1	71	2			1	2				6.4	1	1	129	130	6.4			2	2
0	61	3			1	1			1	11.1			217	430	12.6	19		2	2
1	46	2			1					8.6	1	1	114	135	8.6			2	2
0	30	1			1						1							2	2
1	61	3			1	2				5.9	1	1	144	122	5.9			2	2
0	56	0			1	1			1	8.5			138	215	7.8	18	5	2	1
1	36	3	1															2	2
1	34	3	1															2	2
0	55	0			1						1	1	93	93				2	2
1	37	3		1														2	1
1	35	3			1						1	1	94	94				2	2
1	33	3			1						1	1	100	100				1	1
1	27	3			1						1	1	84	84				2	2
1	22	1			1						1	1	83	83				2	2
1	51	4			1	1			1	6.1			146	181	6.1	15	11	2	2
0	45	3			1						1	1	114	114				2	2
1	28	4	1															1	2
0	25	3		1														2	2
1	23	3	1															1	1
1	42	1	1															2	2
0	34	1	1															2	2
1	15	1																2	1
1	10																	2	1
0	64	0	1															2	2
0	65	0			1						1	1	104	104				2	1
1	34	3			1						1	1	100	100				2	2
0	29	2			1						1	1	95	95				2	1
1	72	0		1														2	2
0	57	0		1														2	2
1	47	0			1						1	1	90	90				2	2
0	41	0			1						1	1	100	100				2	2
1	24	2			1						1	1	97	97				2	2
1	19	3																2	2
0	45	0			1						1	1	110	110				2	2
1	25	2			1						1	1	96	96				2	2
0	14	1																2	2
1	57	1			1						1							1	2
0	51	0			1	2				6.2	1	1	142	142	6.2			2	2
1	22				1						1	1	96	96				2	2
1	16	1																2	1
1	57	3		1														2	2
0	47	1			1	2				8.8	1	1	177	104	8	13	5	1	1
1	29	3			1						1	1	97	97				2	1
1	76	0			1	1			1	5			149	115	4.5	18	16	2	2
0	72	0			1						1	1	102	102				2	2
1	36	3	1															2	2
0	62	0		1														2	2
1	42	2			1						1	1	111	111				1	1
0	35	1		1														2	2
0	15	2																2	2
1	12	1																2	2
0	74	0			1						1	1	115	115				2	1
1	43	3			1						1	1	77	77				2	2
0	39	2			1						1	1	116	116				2	2
1	20			1														2	1
1	18																	2	2
0	16																	2	1
0	62	0		1														2	2
1	45	3		1														2	1
0	41	2		1														2	2
1	18																	2	2
1	15																	2	2
1	12																	2	2
0	39	2			1	1			1	6.4			120	128	6.4	20	10	1	1
0	16																	2	2
0	14																	2	2
1	12																	1	2
1	32	3			1						1	1	98	98				2	2
0	27	2			1						1	1	110	110				2	2
0	64	0			1						1	1	81	81				2	1
1	40	1			1						1	1	97	97				2	2
0	35	0			1						1	1	97	97				2	2
1	16	1																2	2
1	14	1																2	2
0	49	1			1						1	1	101	101				1	2
1	33	3		1														2	2
1	30	2		1														2	2
1	35	3		1														2	2
0	29	3			1						1	1	93	93				2	2
1	11	1																1	2
1	37	3			1						1	1	115	115				1	2
0	33	3			1						1	1	104	104				2	2
1	45	3			1						1	1	101	101				2	2
0	42	0			1						1	1	84	84				2	2
0	22	0			1						1	1	90	90				2	2
0	21				1						1	1	92	92				2	2
1	18																	2	2
1	43	3			1						1	1	124	124				2	2
0	39	0			1						1	1	108	108				1	2
1	23				1						1	1	115	115				2	2
1	22				1						1	1	108	108				2	2
1	18																	1	1
1	39	3			1						1	1	114	114				1	2
0	29	1			1						1	1	103	103				2	2
0	48	0			1	2				12.9	1	1	345	228	8.3	18	1	2	2
1	47	2			1	2				7.9	1	1	138	111	7.5	20	5	2	2
0	43	1			1						1	1	117	148				2	2
1	27	1		1														2	2
1	25	1		1														2	2
1	40	0			1						1	1	91	91				2	2
0	37	0			1						1	1	93	93				2	2
0	27	1			1						1	1	86	86				2	2
0	16																	2	2
0	71	0			1						1	1	121	121				2	1
1	46	0			1						1	1	114	114				2	2
0	42	0			1						1	1	95	95				2	2
1	19	3																2	2
0	20	3		1														1	2
1	17																	2	2
1	51	2			1						1	1	116	116				2	2
0	46	2			1						1	1	99	99				2	2
1	19																	2	2
1	17																	2	2
1	61	3		1														2	2
1	40	4		1														2	2
0	78	0		1														2	2
1	53	3			1						1	1	116	116				1	2
0	49	3			1						1	1	98	98				2	2
1	31	5		1														2	2
1	42	4		1														2	2
0	37	3		1														2	2
1	20	2		1														2	2
1	17	1																1	1
1	59	3			1	1			1	7.7			108	107	7.7	3	2	2	2
0	54	2			1						1	1	106	106				2	2
1	54	5			1						1	1	92	92				2	2
0	49	3			1						1	1	113	113				2	2
1	32	2	1															2	2
1	55	4			1	1			1	7.7			171	195	7.7	10	2	2	1
0	51	4			1	2				7.1	1	1	165	107	7.1	10	4	2	1
1	35	4		1														2	2
0	29	3		1														2	2
1	66	0			1	2				5.1	1	1	138	110	5.1			2	1
0	63	0			1						1	1	118	118				2	1
1	35	1		1														1	2
0	73	0			1						1	1	97	97				2	1
1	42	4		1														2	2
0	35	3			1						1	1	86	86				1	2
0	14																	1	2
0	12																	2	2
1	10																	2	2
0	57	0			1						1	1	97	97				2	2
1	59	0		1														2	2
0	54	0		1														2	2
1	33	1		1														2	2
0	31	1		1														1	2
1	25	1		1														1	2
0	67	0			1						1	1	107	107				2	2
1	32	1			1						1	1	110	110				2	2
1	40	3			1						1	1	106	106				2	2
0	35	0			1						1	1	110	110				2	2
1	22	0		1														2	2
1	16	1																2	1
0	14	1																2	2
1	56	0			1						1	1	114	114				2	1
1	30	0			1						1	1	101	101				2	2
0	64	0			1						1	1	81	81				2	2
1	29	1		1														2	1
1	49	1			1						1	1	96	96				2	2
0	47	1			1						1	1	119	119				2	2
1	33	3			1	2				7.5	1	1	162	181	8.2	23	1	2	1
1	35	3			1						1	1	106	106				2	2
0	30	3			1						1	1	91	91				2	1
0	10	1																2	2
0	59	0			1	1			1	8			139	99	6.1	24	15	2	2
1	46	3			1						1	1	97	97				2	1
0	42	2			1						1	1	109	109				1	2
1	19																	2	1
1	52	0			1						1	1	102	102				2	1
1	26	3			1	2				5.7	1	1	216	118	5.7			2	2
0	23	3		1														2	2
1	46	1		1														2	1
0	42	2			1						1	1	95	95				2	2
0	16																	2	2
1	13																	2	2
1	64	0			1	2				16.2	1	1	380	318	7.2	16	1	2	2
1	26	1		1														1	1
1	36	2			1						1	1	108	108				2	2
0	28	1			1						1							2	2
1	58	1		1														2	1
0	51	1		1														2	2
1	34	3		1														2	2
1	32	3		1														2	2
1	35	3		1														2	2
0	31	2		1														1	1
0	9																	2	2
1	33	3		1														2	2
0	29	2		1														2	1
1	35	0		1														2	2
0	29	3		1														2	2
0	69	0			1						1	1	123	123				2	1
1	50	4		1														2	1
0	45	3			1						1	1	122	122				1	1
1	23	1			1						1	1	95	95				1	1
1	19																	2	2
1	42	3			1	1			1	10.1			281	128	10.1	10
0	36	0			1						1	1	115	115				2	2
0	20			1														2	1
0	61	0			1						1	1	97	97				2	2
1	44	3			1						1	1	96	96				2	2
0	41	3			1						1	1	96	96				2	2
1	21				1						1	1	97	97				2	2
0	19																	2	2
1	61	2			1						1	1	110	110				2	2
0	56	0			1						1	1	106	106				2	2
1	44	3		1														2	1
0	39	3			1						1	1	85	85				2	2
1	23	1			1						1	1	92	92				2	2
0	22	1			1						1	1	92	92				2	2
1	46	2			1	1			1	5.9			102	117	5.9	12	6	2	2
0	43	1			1						1	1	105	105				2	2
1	24	0			1						1	1	86	86				2	2
1	16	2																2	2
1	61	1		1														2	1
0	51	0		1														2	2
1	33	2		1														2	2
1	29	1		1														2	2
1	41	1		1														2	2
0	34	3		1														2	1
1	43	0			1						1	1	96	96				2	2
0	41	0			1						1	1	107	107				2	1
1	24	1			1						1							2	2
1	19																	1	1
0	18																	2	2
1	56	2			1	2				6.5	1	1	127	138	6.5	13	6	2	2
0	51	0			1	1			1				324	267		10		2	2
1	31	3			1						1	1	101	101				2	1
1	27	3		1														2	1
1	31	3		1														2	2
1	51	2			1						1	1	106	106				1	1
0	46	2			1	1			1	7.8			281	261	7.8	4		2	2
1	27	3			1						1	1	105	105				2	2
0	26	3		1														2	2
1	20	1			1						1	1	95	95				2	2
1	49	3			1						1	1	96	96				2	2
0	46	1			1	2				7.3	1	1	140	150	7.2	21	9	2	2
1	28	3	1															2	1
1	27	3	1															2	2
0	19	3																2	2
1	27	3	1															2	2
1	17	1																2	2
0	71	0			1						1	1	118	122				2	2
1	44	1			1						1	1	105	105				2	2
0	41	1			1						1	1	95	95				2	2
1	19	2																2	2
1	18	1																2	2
1	40	0			1						1							1	1
0	35	1	1															2	2
1	68	0			1						1	1	101	101				2	1
1	30	2			1						1	1	102	102				2	1
1	36	0			1						1	1	90	90				2	2
0	27	1			1						1	1	92	92				2	1
1	78	0			1						1	1	94	94				1	1
0	71	0			1						1	1	96	96				2	2
1	41	3			1						1	1	94	94				2	2
0	32	3			1						1	1	110	110				2	2
0	54	1			1						1	1	103	103				2	1
0	27	1		1														2	2
1	26	1			1						1	1	93	93				2	1
1	59	3			1	1			1	13.2			134	210	13.2	6		2	2
0	51	0			1						1	1	109	109				2	2
1	35	5			1						1	1	123	123				2	2
0	76	0	1															2	2
1	45	3			1						1	1	95	95
0	39	3			1						1	1	93	93				2	1
1	19	2																2	2
0	16	2																2	2
0	15	2																2	2
1	42	3			1						1	1	107	107				2	2
0	36	0			1						1	1	104	104				2	2
0	17	2																2	2
0	14	1																2	2
1	68	0		1														2	2
0	64	0			1						1	1	102	102				1	1
1	46	3			1						1	1	100	100				2	2
0	42	0			1						1	1	103	103				1	1
1	20	2			1						1	1	96	96				2	2
1	17	2																2	2
0	51	0			1						1	1	98	98				2	2
0	54	0			1	1			1	12.7			224	224	12.7	9
1	28	0			1						1	1	86	86				2	2
0	26	0	1															2	1
1	28	0			1						1	1	114	114				2	2
1	21	1			1						1	1	85	85				2	2
1	57	0			1						1	1	106	106				2	1
0	56	0			1						1	1	105	105				2	2
1	32	3			1						1	1	98	98				2	2
0	27	1		1														2	1
0	9																	2	2
0	36	0			1						1	1	116	116				2	1
1	16	1																2	1
0	11	1																2	2
0	10																	2	2
1	37	2	1															2	2
0	18																	2	2
1	61	0			1	1			1	8.5			133	146	7.9	19	5	2	2
0	51	0			1						1	1	124	124				2	2
1	16	2																2	1
1	26	3			1						1	1	93	93				2	2
1	43	3			1						1	1	121	121				2	2
0	39	2			1						1	1	124	124				2	2
1	18	1																2	1
1	16	1																2	2
0	36	0			1						1	1	114	114				2	2
1	13																	2	1
1	35	2			1						1	1	118	118				2	1
0	32	0			1						1	1	94	94				2	2
0	13																	2	1
1	11																	2	2
1	45	3			1						1	1	106	106				2	2
0	40	0			1						1	1	110	110				2	2
1	16	1																2	2
0	67	2			1						1	1	110	110				2	2
1	51	1		1														2	2
1	43	1		1														2	2
0	39	0		1														2	2
0	17																	2	2
1	14																	2	2
0	76	0			1						1	1	121	121				2	2
1	41	3			1						1	1	98	98				2	2
0	36	2			1						1	1	90	90
1	16																	2	2
0	13																	2	2
0	56	0			1						1	1	96	96				2	2
0	51	0		1														2	2
1	28	1			1						1	1	107	107				2	2
1	24	1		1														2	2
1	26	1			1						1	1	120	120				2	2
1	66	0			1	1			1	5.8			104	112	5.9	18	15
0	60	0			1	2				11.8	1	1	274	420	8.4	21		2	2
1	45	1			1	2				11.5	1	1	195	313	10.6	20		2	2
0	41	2			1	1			1	5			105	114	5	17	14	2	2
1	21	1			1						1	1	83	83				2	2
0	17																	2	2
1	15																	2	1
1	41	1			1	1			1	11.3			279	236	11.3	20		2	2
0	36	2			1	1			1				105	95		15	12	2	2
0	16																	2	2
0	11																	2	2
1	43	3			1						1	1	95	95				2	2
0	38	0			1						1	1	91	91
1	15	1																2	2
0	12	1																2	2
1	40	0		1														2	2
0	35	0		1														2	2
1	18	2																2	1
1	17	2																2	2
1	15	2																2	1
0	63	0		1														2	2
1	53	3			1						1	1	80	80				2	2
0	40	3			1						1	1	97	97				2	2
0	20	2		1														2	2
1	18	1
0	95	0			1						1	1	119	119				2	2
1	41	0		1														2	2
0	39	0		1														2	2
1	20			1														2	2
1	18																	2	2
1	60	4			1						1	1	80	80				2	2
1	42	3		1														2	1
0	40	1		1														2	2
0	12																	2	2
1	75	3			1						1	1	100	100				2	2
1	47	0		1														2	2
1	45	3			1	1			1	7.7			155	128	7.7	2		2	2
0	39	0		1														2	2
0	19																	2	1
1	16																	2	2
1	75	0			1	1	1			10.7			153	180	10.7	16	1	2	2
1	45	3		1														2	2
0	37	3			1						1							2	2
1	18	1																2	1
1	15	1																2	2
0	13																	2	2
0	14																	2	2
1	55	2			1						1	1	115	115				2	2
0	53	0			1	1			1	13.8			371	137	7	19	1	2	2
0	30	3			1						1	1	104	104				2	1
1	28	3			1						1	1	108	108				2	2
1	41	3			1						1	1	95	95				2	2
0	37	2			1						1	1	114	114				1	1
0	20	1			1						1	1	118	118				2	2
1	18	2																2	2
0	37	3			1						1	1	114	114				2	2
0	16	2																2	2
1	50	3			1						1	1	101	101				1	2
0	40	3			1						1	1	90	90				2	2
0	18																	2	2
0	14																	1	1
1	37	2			1						1	1	82	82				1	1
0	33	0			1						1	1	109	109				2	2
1	14																	2	2
1	12																	2	2
1	35	3			1						1	1	100	100				2	2
0	34	2			1						1	1	96	96				2	2
0	14																	2	1
0	75	0			1						1	1	105	105				2	2
0	33	2			1						1	1	110	110				2	2
0	65	0			1						1	1	107	107				2	2
1	42	4			1						1	1	92	92				2	2
0	40	4			1						1	1	97	97				2	2
0	70	0		1														2	1
1	50	4			1						1	1	90	90				2	2
0	40	3			1						1	1	83	83				2	2
1	22	3			1						1	1	87	87				2	2
0	20	2			1						1	1	89	89				2	2
1	41	3			1					5.3	1	1	104	104	5.3			2	2
0	39	3			1						1	1	96	96				2	2
1	21	1			1						1	1	96	96				2	2
0	19	1																2	2
1	18																	2	1
1	43	3		1														2	2
0	40	3		1														2	1
0	15																	2	1
1	14																	2	2
1	41	3		1														2	2
0	37	3		1														2	2
0	15																	2	1
0	13	1																2	2
1	35	3		1														2	2
0	29	2		1														2	2
1	55	1			1						1	1	95	95				2	2
0	45	0			1	1			1	12.2			347	177	7.5	19	2	2	2
1	23	1			1						1	1	84	84				2	2
0	73	0			1						1	1	110	110				2	2
1	38	3			1						1	1	122	122				2	2
1	46	1		1														2	2
1	22	3		1														2	2
1	19	3																2	2
0	15	2																2	2
1	59	0			1						1	1	115	115				2	1
0	56	0			1						1	1	111	111				2	1
1	34	3			1						1	1	110	110				2	2
1	36	2			1						1	1	101	101				2	1
1	38	2			1						1	1	96	96				2	1
0	34	2			1						1	1	101	101				2	2
1	14																	2	2
1	41	0			1						1	1	101	101				2	2
0	35	2			1						1	1	103	103				2	2
0	14	1																2	2
1	11	1																2	2
1	41	2			1						1	1	73	73				1	1
0	37	3			1						1	1	96	96				2	2
1	13																	2	1
1	11																	2	2
1	41	3			1						1	1	96	96				2	2
0	35	3			1						1	1	104	104				2	2
1	13	1																2	2
1	38	3		1														2	2
0	33	0			1	2				6.4	1	1	136	136	6.4			2	1
0	13	1																2	2
1	41	3		1														2	2
0	38	3		1														2	1
0	59	1			1	2				6.7	1	1	140	159	10.9	18	4	1	2
0	32	3			1						1	1	112	112				2	1
1	42	3		1														2	2
0	37	2		1														2	2
0	20	1			1						1	1	86	86				2	2
1	18	1																2	2
1	17	1																2	2
1	55	3			1						1	1	107	107				2	2
0	51	0			1						1	1	113	113				2	2
0	26	3			1						1	1	101	101				2	2
0	22	2			1						1	1	101	101				2	1
1	46	3			1						1	1	112	112				2	1
0	41	3			1	1			1	5.6			130	115	5.6	16	8	2	2
1	23	2			1						1	1	80	80				2	1
1	19	1																2	2
1	21	1			1						1	1	87	87				2	2
1	47	3	1			2				8.9			223	235	8.9			1	1
0	41	3			1						1	1	107	107				2	1
0	21	1			1						1	1	101	101				2	1
1	19	1																2	1
1	56	3		1														2	2
0	51	2			1					5.6	1	1	106	106	5.6			2	2
1	23	2		1														1	1
0	46	0			1						1							2	2
1	24	3		1														2	2
1	56	0			1						1	1	108	108				2	1
0	51	0			1						1	1	108	108				2	2
1	27	2	1															2	2
1	41	0			1						1	1	105	105				2	2
0	36	0			1						1	1	104	104				2	2
1	14	1																2	2
1	45	3			1						1	1	116	116				2	1
0	43	0			1						1	1	98	98				2	2
1	23	1	1															1	1
1	21	1			1						1	1	94	94				2	2
1	76	0		1														2	1
0	71	0		1														2	1
1	46	2	1															2	2
0	41	0			1						1	1	108	108				2	2
1	18	1																2	2
1	15	1																2	2
0	60	0			1						1	1	104	104				2	2
0	46	0			1						1	1	111	111				2	2
1	21	1			1						1							2	2
1	46	0	1															2	2
0	41	0	1															2	2
1	19	1																2	2
0	17	1																2	2
1	14	1																2	1
0	12																	2	2
0	17	1																2	1
1	58	3			1						1							2	2
0	51	1			1						1	1	116	116				2	1
1	41	3			1						1	1	103	103				2	1
0	37	1			1						1	1	94	94				2	2
0	11	1																2	2
1	56	1	1															2	2
0	51	0	1															2	2
0	15	1																2	2
1	48	0			1						1	1	100	100				2	1
0	45	0			1	2				7.9	1	1	205	177	6.1	19		2	1
1	25	3			1						1	1	112	112				2	1
1	23	3	1															2	1
1	41	4		1														2	2
0	36	3		1														2	2
1	11	1																2	2
1	51	4			1						1	1	120	120				2	2
0	44	3		1														2	2
0	23	3		1														2	2
1	21	2			1						1	1	98	98				2	2
1	49	1			1						1	1	100	100				2	2
0	43	3			1						1	1	86	86				2	2
1	16	1																2	2
0	20	1			1						1	1	91	91				2	2
0	61	0			1						1	1	108	108				2	2
1	22	2			1						1	1	89	89				1	1
1	41	4			1						1	1	103	103				2	2
0	38	3			1						1	1	119	119				2	1
0	15																	2	2
0	14																	1	2
1	11																	2	2
0	66				1						1	1	104	182				2	2
1	46	3			1	1			1	8.8			207	181	8.8	13		2	2
0	40	3			1	2				7.8	1	1	161	143	6.7	18	3	2	2
0	16	1																2	1
0	10																	2	2
1	24	3		1														2	2
0	22	2		1														2	2
1	55	4			1						1	1	92	96				2	2
0	50	1			1	1			1	9.2			156	206	9	19	1	1	1
0	31	1			1						1	1	110	110				2	2
0	58	3			1	2				5.9	1	1	131	131	5.9			2	2
1	34	3	1															2	2
1	40	1			1						1	1	106	106				2	2
0	35	0			1						1	1	79	79				2	2
1	52	4			1						1	1	111	111				2	2
0	50	1			1						1	1	119	119				2	1
1	34	4			1						1							2	2
0	30	4	1															2	2
1	62	1			1						1	1	108	102				2	1
0	58	1			1	1			1	5.7			110	137	5.6	20	17	2	2
1	34	3			1	2				5.3	1	1	126	112	5.3			2	1
0	30	3			1						1	1	79	79				2	1
0	9																	2	2
1	54	1			1	1			1	9.5			181	259	10.1	20		2	1
0	50	0			1						1	1	86	86				2	1
0	24	3	1															1	1
0	32	3			1						1	1	91	91				2	1
1	39	3	1															2	2
0	35	3	1															2	2
1	44	3			1						1	1	101	101				1	1
0	40	1			1						1	1	109	109				2	2
1	18	1																2	1
0	16	1																2	2
1	55	3			1						1	1	94	94				2	1
0	50	0			1						1	1	107	107				2	2
0	26	3		1														1	2
1	26	3			1						1	1	110	110				2	2
0	22	2			1						1	1	98	98				2	2
0	29	3		1														2	2
1	36	3		1														2	2
1	70	0		1														2	2
0	66	0		1														2	2
1	53	4			1	1			1	10.6			221	331	10.6	14		2	2
0	48	3			1						1	1	93	93				2	2
1	27	3			1						1	1	98	98				1	1
0	58	0			1						1	1	101	101				2	2
1	48	0			1						1	1	87	87				2	2
0	42	0			1						1	1	103	103				2	2
1	20	1		1														2	2
1	18	1																2	2
1	55	0			1						1							2	2
0	50	0			1						1							2	1
1	30	3		1														2	2
0	28	1			1						1							2	2
1	24	1		1														2	1
1	47	1			1						1	1	86	86				2	2
0	40	1			1						1	1	114	114				2	2
1	19	1																2	2
0	15	1																2	2
1	13	1																2	2
0	65	0			1						1	1	106	106				2	2
0	55	0			1						1	1	96	96				2	2
1	60	0		1														2	2
1	30	1		1														2	2
0	28	2		1														2	1
1	50	1			1	2					1	1	196	196				2	2
0	48	1			1						1	1	101	101				2	2
1	30	3			1						1	1	114	114				2	2
0	27	1			1	2				9.6	1	1	210	135	6.6	21	1	2	1
1	50	3		1														2	2
0	45	3		1														2	2
0	26	3		1														2	2
0	24	3		1														2	2
0	60	0			1						1	1	120	120				2	2
0	32	2	1															2	1
1	35	0	1															2	2
0	12																	2	2
1	10																	2	2
1	40	1			1						1							2	1
0	34	1			1						1	1	115	115				2	2
1	15	1																2	2
0	13	1																2	2
1	62	0			1						1	1	120	120				2	2
0	58	1			1						1	1	102	102				2	2
1	34	0			1						1	1	91	91				2	2
1	23	2			1						1	1	108	108				2	2
1	21	1			1						1	1	101	101				2	2
1	60	0			1						1	1	96	96				2	1
0	54	0			1						1	1	99	99				2	2
1	43	0			1	1			1	6			108	108	6	1		2	1
0	38	0			1						1	1	107	107				2	2
0	15	1																2	2
1	45	0		1														2	2
0	38	0			1						1	1	106	106				2	2
1	19	1																2	2
0	14	1																2	2
1	39	3		1														2	2
0	33	3		1														2	2
1	16	1																2	2
1	60	1			1						1	1	95	95				2	1
0	55	0			1						1	1	97	97				2	2
0	42	1			1						1	1	92	92				2	2
1	25	3			1						1	1	99	99				2	1
0	23	2			1						1	1	76	76				2	2
0	20	1			1						1	1	92	92				2	2
1	55	0	1															2	2
0	50	0	1															2	1
1	32	3			1						1	1	109	109				2	1
1	28	3			1						1							2	2
1	23	2			1						1	1	91	91				2	2
1	55	0		1														1	1
0	50	0			1						1	1	84	84				2	2
0	20	1			1						1	1	85	85				2	2
0	12	1																2	2
1	45	0			1						1	1	96	96				2	2
0	40	0			1						1	1	107	107				2	2
1	21	1			1						1	1	95	95				2	2
0	55	0			1	2				5.7	1	1	127	127	5.7			2	2
1	32	3			1						1	1	92	92				1	2
0	28	3		1														2	2
1	10																	2	2
0	8																	2	1
1	36	3			1	2				6	1	1	127	127	6			2	2
0	33	1			1						1	1	80	80				2	2
0	11	1																1	1
1	32	3		1														2	2
0	9																	1	1
0	58	0	1															2	2
1	35	3			1						1	1	123	123				2	1
1	42	0			1						1	1	108	108				2	1
0	38	0			1						1	1	88	88				2	2
0	18	2																2	2
1	15	1																2	2
0	72	0			1						1	1	95	95				2	2
0	45	0			1	2				15.4	1	1	303	245	15.4	18	3	2	2
1	20	3		1														2	2
1	40	1			1						1	1	102	102				2	2
0	35	3			1						1	1	93	93				2	2
1	15	1																2	2
1	13	1																2	2
1	11	1																2	2
1	58	0			1						1	1	91	91				2	2
0	52	0			1						1	1	113	113				2	2
0	14	2																2	1
0	12	1																2	2
1	38	0		1														2	2
0	34	2			1						1	1	101	101				2	1
0	14	1																2	2
1	10																	2	1
0	50	0			1						1	1	100	100				2	2
1	55	0			1	1			1	6.9			67	118	6.9	20	11	2	2
0	50	0			1	1			1	11.9			213	200	10.4	21	2	2	2
1	32	3			1						1	1	74	74				2	2
1	48	0			1						1	1	102	102				1	1
0	43	0			1						1	1	120	120				2	2
1	29	4			1						1	1	102	102				2	1
1	22	3			1						1	1	112	112				2	2
1	55	0			1	1			1	5.5			98	101	5.5	16	12	2	2
0	50	0			1	1			1	10.5			224	268	9.8	19		2	2
0	22	2			1						1							2	2
0	21	2			1						1							2	2
0	18	1																2	2
1	41	3		1														2	2
0	37	3		1														2	2
0	16	2																1	1
0	15	1																2	2
0	55	0			1						1	1	116	116				2	2
0	31	3			1						1	1	86	86				2	2
1	29	4			1						1	1	99	99				2	1
0	33	3	1															2	2
1	35	3			1						1	1	99	99				2	2
0	31	1			1						1	1	105	105				2	2
0	11	1																2	2
1	49	1			1						1	1	102	102				2	2
0	45	0			1						1	1	112	112				2	2
0	23	3			1						1	1	93	93				2	2
1	43	3		1														2	2
0	40	0		1														2	2
0	20	1		1														2	2
1	17	1																2	2
0	65	0		1														2	2
1	55	0			1	1			1	6.4			114	132	6.3	18	11	2	1
0	50	0			1	2				6.6	1	1	158	139	6.6	17	3	2	2
1	28	2			1						1	1	104	104				2	2
1	36	3		1														2	2
0	33	3			1						1	1	94	94				2	1
1	14	1																2	2
0	12	1																2	2
1	45	3			1						1	1	107	107				2	2
0	40	0			1						1	1	102	102				2	2
0	24	2			1						1	1	86	86				2	2
1	20	1			1						1	1	116	116				2	1
0	16	1																2	2
1	49	4		1														2	2
0	41	3		1														2	1
1	26	3		1														2	2
1	24	3		1														2	2
1	38	3			1						1	1	98	98				2	2
0	34	2			1						1	1	102	102				2	2
0	20	1			1						1	1	103	103				2	2
1	16	1																2	2
1	45	3			1	2				11.7	1	1	135	159	8.7	16	2	2	2
0	41	3			1						1	1	91	91				2	2
0	22	1		1														2	2
1	21	1		1														2	2
1	49	3			1						1	1	105	105				2	1
0	44	2			1						1	1	107	107				2	2
1	30	3			1						1	1	104	104				2	2
1	26	4			1						1	1	88	88				2	2
1	48	4		1														2	2
0	45	3			1						1	1	104	104				2	2
0	20	3			1						1	1	113	113				2	2
1	50	0		1														2	2
0	47	0			1						1	1	95	95				2	2
1	29	3			1						1							2	2
0	18	1																2	2
1	35	3			1						1	1	85	85				2	2
0	33	2			1						1	1	92	92				2	2
0	13	1																1	2
0	12	1																2	1
1	10																	2	2
1	38	0			1						1	1	81	81				2	2
0	33	1		1														2	2
0	13																	2	2
0	31	2		1														2	2
1	10																	2	2
1	75	2			1						1	1	100	100				2	2
0	70	0			1						1	1	107	107				2	2
1	26	3			1						1	1	101	101				2	2
1	32	3			1						1	1	107	107				2	2
0	30	3			1						1	1	114	114				2	2
1	45	0		1														2	2
0	42	1		1														2	2
1	26	2		1														2	2
1	23	2		1														2	2
0	21	2		1														2	2
1	18	2																2	2
1	39	0		1														2	2
0	36	1		1														2	2
0	18	1																2	2
0	16	1																2	2
1	14	1																2	2
1	12	1																2	2
1	37	0			1						1	1	89	89				2	2
0	35	0			1						1	1	90	90				2	2
1	17	1																2	2
0	15	1																2	2
1	13	1																2	2
0	24	0			1						1	1	98	98				2	2
1	43	0		1														2	2
0	40	0			1						1	1	101	101				2	2
1	25	1			1						1	1	91	91				2	2
1	21	1			1						1	1	96	96				2	2
0	17	1																2	2
1	35	0	1															2	2
0	33	0			1						1	1	91	91				2	2
0	13	1																2	2
0	12	1																2	1
1	45	3	1															2	2
0	40	3	1															2	1
0	16	1																2	2
0	14	1																2	2
1	75	3			1						1	1	109	109				2	2
0	68	0			1						1	1	104	104				2	1
1	30	1			1						1	1	103	103				2	2
1	23	1			1						1	1	100	100				2	2
0	21	1			1						1	1	115	115				2	2
1	19	1																2	2
1	17	1																2	2
1	34	3			1						1	1	84	84				2	2
0	30	0			1						1	1	84	84				2	2
1	12	1																2	2
1	54	0			1						1	1	107	107				2	2
0	50	0			1						1							2	2
1	29	3			1						1	1	100	100				2	2
1	27	2			1						1	1	114	114				2	1
0	80	0			1						1	1	114	114				2	2
1	35	2			1	2				9.4	1	1	220	204	9.4	2		2	2
0	31	2			1						1	1	86	86				1	1
1	16	1																2	2
0	14	1																2	2
0	12	1																2	2
1	45	0			1						1	1	114	114				2	1
0	40	0			1						1	1	120	120				2	2
1	22	2		1														2	2
1	20	2			1						1	1	91	91				2	1
1	18	1																2	2
1	60	1			1						1	1	115	115				2	2
0	48	0			1						1	1	116	107				2	2
1	32	0			1						1	1	76	76				2	2
1	36	1			1						1	1	92	92				2	2
1	40	3		1														2	1
0	38	1		1														2	2
1	17	1																2	1
1	15	1																2	2
1	40	3			1						1	1	104	104				2	2
0	38	3			1						1	1	105	105				2	2
1	15	1																2	2
0	12	1																2	2
0	10																	2	2
1	45	3		1														2	2
0	40	3			1	1			1	6.9			170	124	6.6	15	5	2	2
1	20	1			1						1	1	102	102				2	2
1	19	1																2	2
1	11																	2	2
0	65	3			1						1	1	113	113				2	2
1	39	4			1						1	1	104	104				2	2
1	54	1			1						1	1	93	197				2	2
0	51	0			1	1			1	7.6			143	160	8.9	18	2	2	2
1	32	2			1	1			1	11.1			188	107	10.5	19	3	2	2
0	31	3			1						1	1	96	96				2	2
1	40	3			1						1	1	92	92				2	2
0	35	0			1						1	1	89	89				2	1
1	15	2																2	2
0	60	0			1						1	1	105	105				2	2
1	37	3		1														2	2
0	29				1						1	1	92	92				2	2
1	49	3		1														2	2
0	45	1		1														2	1
0	16	1																2	2
1	12	0																2	1
1	52	3	1															2	2
0	49	2	1															2	2
1	30	3	1															2	2
1	28	3	1															2	2
0	26	3	1															2	2
0	24	3	1															2	2
1	20	2	1															2	2
1	48	2			1						1	1	88	88				2	2
0	46	3			1						1	1	104	104				2	2
1	19	3																2	2
0	17	3																2	2
0	14	1																2	2
1	45	3			1	1			1	7.7			143	311	7.7	4		2	1
0	43	4			1						1	1	112	112				2	2
1	16	1																2	2
0	14	1																2	2
0	13	1																2	2
1	11	1																2	2
1	42	2			1						1	1	122	122				2	2
0	40	0		1														2	1
1	40	3			1	1			1	6.7			127	209	7.1	20	9	2	2
0	38	5			1						1	1	112	112				2	1
0	11	1																2	2
0	70	0		1														2	2
1	33	3		1														2	2
1	37	4			1						1	1	117	117				2	2
0	30	3			1						1	1	108	108				2	2
0	14	1																2	2
1	8	1																2	2
1	48	3			1						1	1	121	121				1	1
0	45	2			1						1	1	94	94				2	2
0	22	2			1						1	1	95	95				2	2
1	17	1																2	2
0	43	1			1	1	1			11			324	178	11	17		2	2
1	24	3		1														2	2
0	20	2			1						1	1	99	99				2	2
1	18	1																2	2
1	46	0			1						1							1	2
0	40	1			1						1	1	73	73				2	2
0	22	3			1						1	1	99	99				2	2
0	70	0		1														2	2
0	70	0			1	1			1	7.6			103	262	7.6	12	6	2	2
1	55	0			1						1	1	90	90				2	2
0	45	0			1						1	1	91	91				2	1
1	28	2			1						1	1	88	88				2	2
1	32	1			1						1	1	97	97				2	2
0	30	2			1						1	1	101	101				2	2
1	35	2		1														2	2
0	33	2		1														2	2
1	49	3			1						1	1	103	103				2	2
0	45	2			1	1			1	6.1			126	187	7.1	16	4	2	2
0	17	1																2	2
1	54	1			1						1	1	105	105				2	2
1	32	3			1						1	1	89	89				2	2
0	28	3		1														2	2
0	34	3		1														2	2
1	39	1		1														2	2
0	37	0			1						1	1	84	84				2	2
1	15	1																2	2
0	13	1																2	2
0	9																	2	2
1	38	4		1														1	1
0	34	3			1						1	1	85	85				2	2
0	15	1																2	2
1	13																	2	2
1	44	0			1						1	1	99	99				2	2
0	39	3			1						1	1	120	120				1	1
1	13	1																2	2
0	10																	2	2
0	44	0			1						1	1	115	115				2	1
1	23	3			1						1	1	97	97				1	2
1	20	1			1						1	1	103	103				2	2
0	18	1																2	2
1	79	0			1						1	1	97	97				2	2
0	69	0			1						1	1	106	106				2	2
1	83	3			1						1	1	109	109				2	2
0	69	0		1														2	2
1	43	4		1														2	2
0	38	2			1						1	1	97	97				2	1
1	20	1			1						1	1	82	82				2	2
1	17	1																2	2
1	61	1			1						1	1	122	122				2	2
0	54	0			1						1	1	110	110				2	2
0	24	3			1						1	1	91	91				2	2
1	64	0			1						1	1	111	111
0	54	0			1						1	1	108	108
1	27	1			1						1	1	99	99
1	26	3			1						1	1	99	99
1	25	2			1						1	1	104	104
1	37	3			1						1	1	120	120
0	34	0			1						1	1	86	86
1	16	1
0	14	1
1	33	3			1						1	1	111	111
0	29	2			1						1	1	110	110
1	9
0	72	0			1	1			1	10.5			219	132	10.5	12	1
1	40	3		1
0	31	2		1
1	51	0			1						1	1	109	103
0	47	0			1						1
0	26	3			1						1	1	88	94
1	23	2			1						1
1	52	2			1						1	1	98	97
0	46	0			1						1	1	98	97
0	42	0			1						1	1	98	97
1	29	2			1						1	1	92	101
0	52	0			1						1	1	97	106
1	29	3			1						1	1	95	109
1	27	3			1						1	1	98	98
1	34	3		1
0	29	2			1						1	1	102	102
1	10	1
0	48	0			1						1	1	94	90
1	34	4			1						1	1	98	98
0	19	3
1	54	1			1						1	1	87	97
1	42	3		1
0	32	2		1
1	38	3			1						1	1	97	97
0	28	3			1						1	1	103	103
1	54	0		1
0	45	0			1						1	1	102	115
1	28	3			1						1	1	103	116
1	33	3			1						1	1	97	97
0	31	2			1						1	1	74	89
1	10
1	53	1			1	1			1	6.9			126	95	6.9	14	4
1	31	3			1						1	1	98	103
1	27	3			1						1	1	93	98
1	22	3		1
0	43	0		1
1	24	2			1						1	1	93	93
0	23	3		1
1	45	0		1
0	40	0		1
1	24	2		1
1	21	1		1
1	18	1
1	28	3			1						1	1	122	122
0	26	2			1						1	1	94	94
0	59	0			1	1			1	11.5			180	158	8.1	17	5
0	28	3			1						1
1	53	1			1						1	1	85	87
0	47	0			1						1	1	93	93
1	27	3			1						1	1	104	103
1	25	2			1						1	1	82	103
1	21	4			1						1	1	85	98
0	65	0			1					5.9	1	1	114	119	5.9
1	46	3			1						1	1	90	91
0	38	3			1						1	1	100	105
0	18	2
0	16	1
1	14	1
0	12	1
1	41	3			1	1			1	11.9			231	116	7.8	15	3
0	33	3			1						1	1	99	104
0	12	1
1	11
0	10
0	55	0		1
0	31	1			1						1	1	91	91
0	65	0		1
0	37	2		1
1	15
1	15
1	11
1	31	2		1
0	57	0			1						1	1	84	84
0	38	0			1						1	1	90	90
1	32	1			1						1	1	80	80
0	30	3			1						1	1	102	94
1	53	0			1						1	1	103	103
0	48	1		1
1	29	1			1						1	1	116	116
0	71	0			1						1	1	101	101
1	33	1	1
0	28	2			1						1	1	91	91
0	51	0			1	1			1	9.3			203	115	8.4	15	3
0	21	2			1						1	1	101	101
1	58	1			1						1	1	99	101
1	46	1			1						1
0	44	0			1	2				11.2	1	1	226	167	6.4	13	5
0	28	3		1
0	26	2			1						1	1	86	86
0	18	1
1	49	3			1						1	1	112	104
0	46	1			1						1	1	79	79
1	26	3			1						1	1	93	87
1	25	1			1						1	1	94	94
0	23	3			1						1	1	123	123
0	65	0			1	1			1	11.1			279	285	10.3	15
1	30	3			1						1	1	94	94
1	28	3			1						1	1	88	88
0	41	2			1						1	1	93	102
0	22	3			1						1	1	86	86
0	18	1
1	20	2			1						1	1	96	96
1	41	2			1	1			1	9			225	150	8	16
0	38	2			1						1	1	101	98
1	22	3			1						1	1	86	86
0	18	1
1	20	1			1						1
1	39	2			1	1			1	7			202	192	6.4	16
0	34	1			1						1	1	90	95
1	14	1
0	10
1	56	0			1	2				8	1	1	144	145	9.7	14	1
0	51	0			1						1	1	88	94
1	24	3			1						1	1	79	79
0	48	0		1
1	28	3		1
1	26	1		1
1	56	1			1						1
0	53	0			1	2				11.8	1	1	233	90	5.8	17	10
1	36	3		1
1	33	3		1
1	29	3			1	2					1	1	151	108
1	43	1			1						1	1	117	117
1	20	3			1						1	1	107	107
1	15	1
1	41	3			1						1	1	95	95
0	31	2			1						1	1	85	85
1	13
1	53	0			1						1	1	95	95
1	30	2			1						1	1	94	94
0	28	2			1						1	1	100	100
0	65	0			1						1	1	98	98
1	31	2			1						1	1	85	85
1	38	2			1						1	1	94	94
0	33	2			1						1	1	82	82
1	16	1
0	15	1
0	13	1
1	47	0			1						1	1	94	94
0	47	0			1						1	1	74	74
0	22	3			1						1	1	87	87
1	25	3			1						1	1	87	87
0	23	2			1						1	1	80	80
0	65	1			1						1	1	107	96
1	43	2		1
0	38	1			1						1	1	84	84
1	14	1
0	12
1	38	2			1						1	1	92	92
0	34	2			1						1	1	93	93
0	10
1	51	1			1	1			1	7.8			100	90	5.9	15	13
0	48	0			1						1	1	105	100
1	29	2		1
1	48	3			1	1			1	7.7			180	172	6.6	15	1
0	37	3			1						1	1	86	100
0	20	1			1						1
0	18	1
1	48	1			1	1			1	5.8			109	146	7	16	11
0	42	1			1						1
1	22	3			1						1	1	80	105
0	18	1
1	45	3		1
0	38	3			1	2					1	1	152	152
1	17	1
1	14	1
1	75	1			1	2					1	1	204	204
0	71	0			1						1	1	95	111
1	48	3		1
0	43	2			1						1	1	101	116
1	55	0			1						1	1	81	81
0	51	0			1						1	1	97	97
1	29	2			1						1
1	28	3			1						1
0	18	1
0	66	0			1						1	1	78	91
1	35	2			1						1	1	87	87
1	46	3			1						1	1	73	73
0	41	3			1						1	1	78	107
1	16	1
0	13	1
1	38	3			1						1	1	73	73
1	33	2		1
1	65	1			1						1	1	94	94
0	61	0			1						1	1	95	95
1	25	2			1						1	1	84	84
0	34	3			1						1
1	44	3		1
1	35	1			1						1	1	103	103
1	46	1			1						1	1	92	92
0	39	0			1						1	1	87	87
1	23	2			1						1	1	119	119
0	41	3			1						1	1	96	96
1	19	1
1	16	1
0	46	0			1						1	1	85	102
1	20	3		1
1	46	0			1						1
0	41	1			1						1
1	18	2
0	46	0			1						1	1	103	101
1	29	4			1						1	1	96	96
1	26	3			1						1
0	53	0		1
1	31	1		1
1	28	4			1						1
1	27	3		1
1	25	3			1						1	1	82	82
1	19	3
0	20	3		1
1	55	2			1						1	1	109	109
0	51	0			1						1	1	104	104
1	27	1		1
0	21	1			1						1	1	84	84
1	18	2
0	49	0			1						1	1	82	82
0	18	2
1	17	1
1	71	0			1	1			1	6.4			92	98	6.5	15	12
0	65	0			1	1			1	5.8			110	86	6.4	14	10
1	43	3			1						1	1	101	101
0	36	0			1						1	1	98	98
0	17	1
1	15	1
1	41	2			1						1	1	79	79
0	32	2			1						1	1	104	104
0	14	1
1	13	1
1	30	3			1						1	1	103	103
1	27	3			1						1
1	58	0			1						1	1	94	94
0	51	0			1						1	1	85	85
1	29	1		1
1	53	3			1						1	1	91	91
0	41	0			1						1	1	93	93
1	26	4			1						1
1	44	2			1	2					1	1	163	163
0	41	0			1						1	1	118	118
1	25	3			1						1	1	94	94
1	23	3			1	2					1	1	164	164
1	42	2			1						1	1	114	114
0	36	2	1
0	17	1
1	15	1
1	46	0		1
0	45	0		1
1	28	4			1						1
0	18	1
1	71	0			1						1	1	120	120
0	65	0			1						1	1	109	109
1	31	1			1						1	1	91	91
0	56	0			1						1	1	79	79
0	71	0			1						1	1	79	105
1	46	2			1						1	1	93	97
0	41	2			1						1	1	89	82
1	22	1			1						1	1	89	89
0	18	1
1	41	2			1						1	1	101	112
0	31	1			1						1	1	112	112
0	73	0			1						1
1	58	0			1						1
0	50	0			1						1	1	81	81
1	32	3		1
1	36	3			1						1	1	72	72
0	31	2			1						1	1	93	93
0	11
1	55	3			1	2					1	1	140	140
0	43	0			1						1	1	113	113
1	26	3			1						1	1	104	92
1	56	2			1						1	1	109	103
0	51	0			1	2				12.3	1	1	237	115	7.2	18	2
1	32	1			1						1	1	91	94
1	36	2			1						1	1	92	92
0	33	3			1						1	1	97	86
0	56	0			1						1	1	79	79
1	33	2			1						1
1	28	4		1
1	55	0			1						1	1	84	84
0	51	0			1	1			1	5.4			111	115	6.5	16	11
1	33	3			1						1	1	82	82
1	27	3			1						1	1	94	94
1	59	0			1						1	1	107	107
0	56	0			1						1	1	110	118
1	44	3			1						1
0	16	1
1	13	1
1	40	3			1						1	1	93	93
0	33	2			1						1	1	97	97
0	14	1
1	56	3			1						1
0	51	0			1						1	1	102	102
1	31	3			1						1
1	56	2			1						1
0	51	0			1						1	1	92	92
1	31	3			1						1	1	101	101
0	71	0			1						1	1	106	106
1	46	3			1						1	1	97	97
1	23	3			1						1	1	85	85
1	21	3			1						1	1	93	93
1	56	3			1	1			1	8.5			152	176	7.9	15	1
0	48	0			1						1	1	90	101
0	51	0			1	1			1	7.4			118	123	8.3	13	7
1	76	0			1						1	1	96	96
0	71	0			1						1	1	104	104
1	51	3			1						1	1	81	104
0	46	1			1						1	1	87	87
1	27	4		1
1	25	3			1						1	1	89	89
0	66	0			1						1	1	94	92
1	73	1			1						1	1	85	85
0	41	3			1						1	1	95	94
1	21	3		1
0	19	2
0	39	3			1						1	1	81	81
1	18	1
0	16	1
1	78	1			1						1	1	89	101
0	75	0		1
0	65	0			1						1	1	85	85
1	33	2			1						1
1	63	1			1	1			1	9.4			218	114	9.5	16	2
0	58	0			1	1			1	10.9			244	210	10.3	15
1	33	3		1
1	39	2			1	1			1	7.8			155	151	6	14	6
0	31	2			1						1	1	86	86
0	11	1
1	48	2			1						1	1	110	110
0	46	0			1						1	1	88	88
1	23	3			1						1	1	95	95
1	65	2			1						1	1	91	91
0	59	3			1						1	1	98	100
1	30	4		1
1	55	1		1
0	49	0			1						1	1	96	96
1	26	3		1
1	50	2			1						1	1	99	92
0	44	0			1						1	1	87	91
0	22	3			1						1
1	18	1
1	59	3			1						1	1	122	121
0	40	1			1						1	1	90	90
1	22	3			1						1	1	86	101
1	20	1			1						1	1	86	104
1	18	2
1	71	0			1						1	1	101	101
0	65	0			1					6.7	1	1	117	119	7.1
1	43	3		1
0	35	0		1
0	14	1
0	13	1
0	48	3		1
0	24	3		1
0	65	0			1	1			1	9.8			110	197	7.3	14	5
1	48	0			1						1	1	87	87
0	41	0			1						1	1	120	120
0	17	2
1	45	2			1						1
0	37	1			1						1
0	17	1
1	15	1
1	45	3			1						1	1	103	103
0	43	1			1						1	1	98	98
0	22	3			1						1	1	81	81
1	20	2			1						1	1	106	106
1	56	2			1	1			1	8.5			155	240	5.5	16	5
0	48	0			1						1	1	103	105
1	34	4		1
1	30	3			1						1	1	100	100
1	28	3			1						1	1	104	104
0	44	0			1						1	1	81	81
1	21	2			1						1	1	95	95
1	18	1
1	48	0			1						1	1	93	93
1	67	3			1						1	1	97	120
0	58	0			1						1	1	100	100
1	43	3			1						1	1	114	118
0	32	3			1						1	1	78	78
1	85	2			1						1	1	93	93
0	78	0			1						1
0	58	0			1						1	1	110	110
1	38	3			1						1
1	62	3			1						1	1	122	122
1	42	3			1						1	1	98	98
1	65	3			1						1	1	96	96
0	56	0			1	1			1	5.8			100	105	5.9	14	12
1	35	3			1						1	1	91	91
0	38	1			1						1
0	67	0			1						1	1	80	80
1	40	2			1						1	1	92	92
0	32	2			1						1	1	111	111
1	11	1
0	49	0			1						1	1	102	102
1	29	3			1						1	1	108	108
1	55	1		1
0	53	0			1						1	1	99	115
0	53	0			1						1	1	90	90
1	36	1			1						1	1	85	85
1	28	1			1						1	1	108	108
0	81	0		1
0	50	0			1						1	1	90	90
1	27	3			1						1	1	90	90
1	56	1		1
0	53	0			1						1	1	117	114
1	26	3			1						1	1	104	104
1	36	2			1						1	1	97	97
0	32	2			1						1	1	99	105
1	10
1	63	1			1						1
0	58	0		1
1	39	3			1						1	1	94	94
0	36	0			1						1	1	106	106
1	15	1
1	13	1
0	11	1
0	43	3			1						1	1	93	93
1	45	2			1						1	1	92	92
1	40	2			1						1	1	102	102
0	31	2			1						1	1	87	87
0	12	1
1	11	1
0	52	0			1						1	1	108	108
1	36	2			1						1	1	90	90
1	27	4			1						1	1	100	100
1	64	1			1						1
0	62	0			1	1			1	6.9			103	193	8.7	17	4
[truncated: 1,685 more rows]

## Sheet: Data Dictionary-DM File
sex	edu_status	could_not_contact	refused	Administered_quest	DM_category(Diabetes Mellitus category)	Not_on_Medication	On_Medication	DM_absent	FBS_Measured_on	smoking_history	alchohol_history
1=Male	0=UNEDUCATED	1=Yes	1=Yes	1=Yes	1=with past medical history of diabetesDM	1=Yes	1=Yes	1=Yes	1=Yes	1=Yes	1=Yes
2=Female	1=PRIMARY SCHOOL				2=BASELINE_FBS>=126					2=No	2=No
	2=MIDDLE SCHOOL
	3=HIGH SCHOOL
	4=GRADUATE
	5=POST GRADUATE
	6=DATA NOT AVAILABLE
					NOTE:Please use filters for Diabetes Mellitus category to perfrom subgroup calculations by those with past medical history of Diabetes and those newly detected with Diabetes
